# Supplementary material for: Minor temperature shifts do not affect chromosomal ploidy but cause transcriptomic changes in Leishmania braziliensis promastigotes in vitro
Source: Mem Inst Oswaldo Cruz. 2020 Apr 27;115:e190413. doi: 10.1590/0074-02760190413 (PMC7184772; doi:10.1590/0074-02760190413)
Supplement: Supplementary file 2 [file 1678-8060-mioc-115-e190413-s2.xls]

## Sheet: Read_me
Short-term response to temperature stress does not impact chromosomal ploidy but cause striking transcriptomic signatures in Leishmania braziliensis promastigotes in vitro
Nathalia Ballesteros, Nubia M. Vásquez, Luz H. Patiño, Lissa Cruz-Saavedra, Juan David Ramírez
Supplementary dataset
24°C_all_transcripts: relative expression levels for all the transcripts obtained at 24°C
24°C_sig_transcripts: list of differentially expressed transcripts at 24°C
28°C_all_transcripts: relative expression levels for all the transcripts obtained at 28°C
28°C_sig_transcripts: list of differentially expressed transcripts at 28°C
30°C_all_transcripts: relative expression levels for all the transcripts obtained at 30°C
30°C_sig_transcripts: list of differentially expressed transcripts at 30°C
*Expression levels are indicated as CPM (counts per million of reads)

## Sheet: 24°C_all_transcripts
Transcript_ID	baseMean	log2FoldChange	lfcSE	stat	pvalue	padj	sig	24_status	Gene ID	Description
LbrM.01.0010:mRNA	627.683	-0.690093	0.128423	-5.37358	7.71866e-08	1.92943e-07	yes	down	LbrM.01.0010	hypothetical protein, unknown function
LbrM.01.0020:mRNA	1169.78	-0.196999	0.0674413	-2.92105	0.00348857	0.00527756	yes	down	LbrM.01.0020	hypothetical protein, conserved
LbrM.01.0030:mRNA	998.938	0.468329	0.0786546	5.95425	2.61269e-09	7.51825e-09	yes	up	LbrM.01.0030	DNA-damage inducible protein DDI1-like protein
LbrM.01.0040:mRNA	451.886	-0.890565	0.118215	-7.53343	4.94227e-14	2.21808e-13	yes	down	LbrM.01.0040	Protein of unknown function (DUF2946), putative
LbrM.01.0050:mRNA	394.516	0.345722	0.0886359	3.90047	9.60053e-05	0.000173869	yes	up	LbrM.01.0050	Endonuclease/Exonuclease/phosphatase family, putative
LbrM.01.0060:mRNA	544.248	-0.264742	0.0729106	-3.63105	0.000282272	0.000486096	yes	down	LbrM.01.0060	Kinesin-13 1, putative
LbrM.01.0070:mRNA	239.516	0.227013	0.129094	1.7585	0.0786616	0.0991306	no	up	LbrM.01.0070	hypothetical protein, unknown function
LbrM.01.0080:mRNA	414.921	-1.17277	0.101503	-11.5541	7.0403e-31	1.09599e-29	yes	down	LbrM.01.0080	carboxylase, putative
LbrM.01.0090:mRNA	328.42	0.682211	0.0913733	7.4662	8.25448e-14	3.62525e-13	yes	up	LbrM.01.0090	hypothetical protein, conserved
LbrM.01.0100:mRNA	660.546	0.524902	0.0761148	6.89619	5.34143e-12	1.99459e-11	yes	up	LbrM.01.0100	BSD domain containing protein, putative
LbrM.01.0110:mRNA	256.215	-0.31632	0.0928353	-3.40733	0.000656028	0.00108356	yes	down	LbrM.01.0110	hypothetical protein, conserved
LbrM.01.0120:mRNA	145.286	-0.304973	0.148305	-2.05639	0.0397449	0.0522126	yes	down	LbrM.01.0120	UMP-CMP kinase, mitochondrial, putative
LbrM.01.0130:mRNA	139.805	0.46146	0.148243	3.11287	0.00185279	0.00289695	yes	up	LbrM.01.0130	Glycosyl transferase family 11, putative
LbrM.01.0140:mRNA	347.37	0.384064	0.0967894	3.96804	7.24667e-05	0.000132883	yes	up	LbrM.01.0140	monothiol glutaredoxin, putative
LbrM.01.0150:mRNA	629.794	-0.00824646	0.077909	-0.105847	0.915703	0.926888	no	down	LbrM.01.0150	hypothetical protein, conserved
LbrM.01.0160:mRNA	567.789	0.214688	0.0665496	3.22599	0.00125538	0.0020045	yes	up	LbrM.01.0160	hypothetical protein, conserved
LbrM.01.0170:mRNA	115.244	-0.241142	0.134584	-1.79176	0.0731709	0.0926093	no	down	LbrM.01.0170	hypothetical protein, conserved
LbrM.01.0180:mRNA	211.841	0.283791	0.11447	2.47917	0.0131688	0.0183798	yes	up	LbrM.01.0180	hypothetical protein, conserved
LbrM.01.0190:mRNA	158.493	0.548384	0.111265	4.92862	8.28139e-07	1.86464e-06	yes	up	LbrM.01.0190	LSM domain containing protein, putative
LbrM.01.0200:mRNA	559.229	0.0823024	0.0649282	1.26759	0.204944	0.241436	no	up	LbrM.01.0200	hypothetical protein, conserved
LbrM.01.0210:mRNA	1092.87	0.413975	0.0629947	6.57158	4.97835e-11	1.6905e-10	yes	up	LbrM.01.0210	CLC-type chloride channel, putative
LbrM.01.0220:mRNA	357.345	0.370602	0.123365	3.00411	0.0026636	0.00408223	yes	up	LbrM.01.0220	hypothetical protein, conserved
LbrM.01.0230:mRNA	219.248	0.549804	0.096164	5.71736	1.08191e-08	2.94103e-08	yes	up	LbrM.01.0230	Low molecular weight phosphotyrosine protein phosphatase, putative
LbrM.01.0240:mRNA	1672.78	0.37581	0.0591452	6.35402	2.09763e-10	6.67273e-10	yes	up	LbrM.01.0240	CUE domain/Domain of unknown function (DUF1771)/Smr domain containing protein, putative
LbrM.01.0250:mRNA	529.913	0.423071	0.0756178	5.59486	2.20803e-08	5.83027e-08	yes	up	LbrM.01.0250	cyclophilin 12, putative
LbrM.01.0260:mRNA	327.205	-0.615943	0.176249	-3.49473	0.000474542	0.000797775	yes	down	LbrM.01.0260	long-chain-fatty-acid-CoA ligase, putative (fragment)
LbrM.01.0270:mRNA	231.942	-0.290053	0.113249	-2.5612	0.0104313	0.0147752	yes	down	LbrM.01.0270	hypothetical protein, conserved
LbrM.01.0280:mRNA	902.682	0.223918	0.0654421	3.42163	0.000622474	0.00103251	yes	up	LbrM.01.0280	DNA excision/repair protein SNF2, putative
LbrM.01.0290:mRNA	407.163	0.363311	0.0773401	4.69758	2.63263e-06	5.61574e-06	yes	up	LbrM.01.0290	Right handed beta helix region, putative
LbrM.01.0300:mRNA	171.503	0.727809	0.106757	6.81743	9.26822e-12	3.36593e-11	yes	up	LbrM.01.0300	thioredoxin, putative
LbrM.01.0310:mRNA	788.327	0.287253	0.0636195	4.51517	6.32652e-06	1.29208e-05	yes	up	LbrM.01.0310	pseudouridylate synthase-like protein
LbrM.01.0320:mRNA	383.195	0.928724	0.125635	7.39221	1.44404e-13	6.22537e-13	yes	up	LbrM.01.0320	hypothetical protein, conserved
LbrM.01.0330:mRNA	271.259	-0.049693	0.127778	-0.3889	0.69735	0.730659	no	down	LbrM.01.0330	4F5 protein family, putative
LbrM.01.0340:mRNA	338.593	0.454649	0.0875814	5.19116	2.08982e-07	4.99706e-07	yes	up	LbrM.01.0340	acidocalcisomal exopolyphosphatase, putative
LbrM.01.0350:mRNA	51.2884	0.826112	0.18637	4.43264	9.30855e-06	1.87175e-05	yes	up	LbrM.01.0350	hypothetical protein, conserved
LbrM.01.0360:mRNA	484.146	0.973357	0.100548	9.68054	3.64772e-22	3.20749e-21	yes	up	LbrM.01.0360	poly(A) export protein, putative
LbrM.01.0370:mRNA	449.338	0.636603	0.095289	6.68076	2.377e-11	8.3195e-11	yes	up	LbrM.01.0370	hypothetical protein, conserved
LbrM.01.0380:mRNA	790.023	1.00871	0.0806415	12.5085	6.7045e-36	1.42128e-34	yes	up	LbrM.01.0380	Mitochondrial pyruvate carrier 1
LbrM.01.0390:mRNA	130.84	-0.537993	0.127058	-4.23425	2.29317e-05	4.42039e-05	yes	down	LbrM.01.0390	hypothetical protein, conserved
LbrM.01.0400:mRNA	546.317	-0.0409512	0.0761684	-0.537641	0.590825	0.631795	no	down	LbrM.01.0400	hypothetical protein, conserved
LbrM.01.0410:mRNA	232.611	0.0766597	0.11043	0.694191	0.487562	0.530288	no	up	LbrM.01.0410	hypothetical protein, conserved
LbrM.01.0420:mRNA	238.589	0.0460539	0.0901611	0.510795	0.609495	0.648883	no	up	LbrM.01.0420	Protein of unknown function (DUF788), putative
LbrM.01.0430:mRNA	381.834	0.108431	0.0776023	1.39726	0.162334	0.194478	no	up	LbrM.01.0430	Dyggve-Melchior-Clausen syndrome protein, putative
LbrM.01.0440:mRNA	775.005	0.228532	0.0666691	3.42786	0.00060837	0.00101075	yes	up	LbrM.01.0440	hypothetical protein, conserved
LbrM.01.0450:mRNA	236.958	0.0346058	0.119108	0.290542	0.771402	0.797955	no	up	LbrM.01.0450	hypothetical protein, conserved
LbrM.01.0460:mRNA	5213.68	1.24922	0.0817993	15.2718	1.1783e-52	5.93054e-51	yes	up	LbrM.01.0460	ribosomal protein S7, putative
LbrM.01.0470:mRNA	3682.68	0.704824	0.102324	6.88818	5.65118e-12	2.10451e-11	yes	up	LbrM.01.0470	ribosomal protein S7, putative
LbrM.01.0480:mRNA	406.673	0.410018	0.0982726	4.17225	3.01612e-05	5.73448e-05	yes	up	LbrM.01.0480	Ring finger domain/Zn-finger in ubiquitin-hydrolases and other protein, putative
LbrM.01.0490:mRNA	716.736	0.554639	0.0711197	7.79867	6.25648e-15	3.01576e-14	yes	up	LbrM.01.0490	Protein of unknown function (DUF791), putative
LbrM.01.0500:mRNA	345.805	0.830448	0.100803	8.23833	1.74625e-16	9.48759e-16	yes	up	LbrM.01.0500	alpha/beta-hydrolase-like protein
LbrM.01.0510:mRNA	2055.52	-0.972414	0.118168	-8.22908	1.88658e-16	1.02229e-15	yes	down	LbrM.01.0510	conserved protein
LbrM.01.0520:mRNA	1471.38	0.644324	0.0585397	11.0066	3.55127e-28	4.66153e-27	yes	up	LbrM.01.0520	fatty acyl CoA syntetase 1, putative
LbrM.01.0530:mRNA	629.317	0.714451	0.0706346	10.1147	4.75264e-24	4.72042e-23	yes	up	LbrM.01.0530	long-chain-fatty-acid-CoA ligase, putative
LbrM.01.0540:mRNA	976.491	0.146536	0.0604608	2.42366	0.0153652	0.0212802	yes	up	LbrM.01.0540	long-chain-fatty-acid-CoA ligase, putative
LbrM.01.0550:mRNA	4095.89	-0.228079	0.0937344	-2.43324	0.0149643	0.0207412	yes	down	LbrM.01.0550	long-chain-fatty-acid-CoA ligase, putative (fragment)
LbrM.01.0560:mRNA	738.98	0.268249	0.0733289	3.65817	0.000254026	0.000439854	yes	up	LbrM.01.0560	long-chain-fatty-acid-CoA ligase, putative
LbrM.01.0570:mRNA	794.02	-0.456587	0.0691813	-6.59987	4.11526e-11	1.41144e-10	yes	down	LbrM.01.0570	hypothetical protein, conserved
LbrM.01.0580:mRNA	587.301	0.358081	0.0695215	5.15066	2.59571e-07	6.13695e-07	yes	up	LbrM.01.0580	hypothetical protein, conserved
LbrM.01.0590:mRNA	359.582	0.760396	0.104524	7.27481	3.46912e-13	1.44324e-12	yes	up	LbrM.01.0590	pre-mRNA processing factor 3 (PRP3)/Protein of unknown function (DUF1115), putative
LbrM.01.0600:mRNA	384.001	1.21676	0.120419	10.1044	5.28265e-24	5.22784e-23	yes	up	LbrM.01.0600	tricarboxylate carrier, putative
LbrM.01.0610:mRNA	782.063	-1.01942	0.127443	-7.99904	1.25396e-15	6.41764e-15	yes	down	LbrM.01.0610	hypothetical protein, conserved
LbrM.01.0620:mRNA	430.888	-0.130126	0.0762512	-1.70655	0.0879058	0.109869	no	down	LbrM.01.0620	KREL1
LbrM.01.0630:mRNA	1066.21	-0.224932	0.0768	-2.92881	0.00340267	0.00515236	yes	down	LbrM.01.0630	Rab-GTPase-TBC domain containing protein, putative
LbrM.01.0640:mRNA	134.542	0.515089	0.167598	3.07335	0.00211668	0.00328452	yes	up	LbrM.01.0640	hypothetical protein, conserved
LbrM.01.0650:mRNA	312.894	-0.355054	0.0930808	-3.81447	0.000136477	0.000243192	yes	down	LbrM.01.0650	hypothetical protein, conserved
LbrM.01.0660:mRNA	651.214	-0.18973	0.0665875	-2.84933	0.00438111	0.00653265	yes	down	LbrM.01.0660	hypothetical protein, unknown function
LbrM.01.0670:mRNA	1147.6	-0.0398937	0.0810931	-0.49195	0.622755	0.661541	no	down	LbrM.01.0670	PLAC8 family, putative
LbrM.01.0680:mRNA	480.064	0.913654	0.070475	12.9642	1.95159e-38	4.751e-37	yes	up	LbrM.01.0680	hypothetical protein, unknown function
LbrM.01.0690:mRNA	410.193	0.0423214	0.0905294	0.467488	0.640151	0.677214	no	up	LbrM.01.0690	ubiquitin activating enzyme, putative
LbrM.01.0700:mRNA	724.948	-0.166968	0.0730838	-2.28461	0.0223357	0.0303633	yes	down	LbrM.01.0700	hypothetical protein, conserved
LbrM.01.0710:mRNA	587.423	-0.221689	0.0680228	-3.25904	0.00111788	0.00179614	yes	down	LbrM.01.0710	hypothetical protein, conserved
LbrM.01.0720:mRNA	505.029	-0.883359	0.124469	-7.09701	1.27488e-12	5.02601e-12	yes	down	LbrM.01.0720	protein kinase, putative
LbrM.01.0730:mRNA	478.297	-0.356265	0.07371	-4.83333	1.34268e-06	2.96271e-06	yes	down	LbrM.01.0730	hypothetical protein, conserved
LbrM.01.0740:mRNA	12762.6	0.0285476	0.0572671	0.4985	0.618132	0.657226	no	up	LbrM.01.0740	Eukaryotic initiation factor 4A-1
LbrM.01.0750:mRNA	266.714	0.0526057	0.0888944	0.591777	0.554	0.595989	no	up	LbrM.01.0750	hypothetical protein, conserved
LbrM.01.0760:mRNA	326.626	0.231943	0.0906992	2.55727	0.0105496	0.0149351	yes	up	LbrM.01.0760	hypothetical protein, conserved
LbrM.01.0770:mRNA	488.612	-0.934287	0.0902864	-10.348	4.27197e-25	4.53979e-24	yes	down	LbrM.01.0770	calcium/potassium channel (CAKC), putative
LbrM.01.0780:pseudogenic_transcript	992.892	0.103366	0.0534142	1.93518	0.0529681	0.0683685	no	up	LbrM.01.0780	potassium channel subunit-like protein
LbrM.02.0010:mRNA	4.04813	1.64285	0.747585	2.19755	0.0279815	0.0375099	yes	up	LbrM.02.0010	phosphoglycan beta 1,3 galactosyltransferase 3
LbrM.02.0020:mRNA	4064.15	0.780127	0.414855	1.88048	0.0600424	0.0769068	no	up	LbrM.02.0020	histone H4
LbrM.02.0030:mRNA	148.983	0.619136	0.116484	5.31522	1.06528e-07	2.62136e-07	yes	up	LbrM.02.0030	tagatose-6-phosphate kinase-like protein
LbrM.02.0050:mRNA	4811.71	0.750227	0.155297	4.83093	1.35899e-06	2.99628e-06	yes	up	LbrM.02.0050	histone H4
LbrM.02.0060:pseudogenic_transcript	208.008	0.445721	0.106678	4.17819	2.93835e-05	5.59698e-05	yes	up	LbrM.02.0060	Xaa-Pro aminopeptidase, putative
LbrM.02.0070:mRNA	327.495	-0.563101	0.0966397	-5.82681	5.64952e-09	1.57917e-08	yes	down	LbrM.02.0070	cytochrome b-domain protein, putative
LbrM.02.0080:mRNA	141.677	0.584396	0.119163	4.90416	9.3826e-07	2.10142e-06	yes	up	LbrM.02.0080	hypothetical protein, conserved
LbrM.02.0090:mRNA	286.265	0.224293	0.0874955	2.56348	0.0103627	0.0146857	yes	up	LbrM.02.0090	hypothetical protein, conserved
LbrM.02.0100:mRNA	393.816	0.532426	0.0905964	5.8769	4.18023e-09	1.17932e-08	yes	up	LbrM.02.0100	hypothetical protein, conserved
LbrM.02.0110:mRNA	141.789	-1.66912	0.218688	-7.6324	2.30416e-14	1.06539e-13	yes	down	LbrM.02.0110	hypothetical protein, conserved
LbrM.02.0120:mRNA	597.5	-0.406447	0.0702739	-5.78375	7.30517e-09	2.01858e-08	yes	down	LbrM.02.0120	exportin-T, putative
LbrM.02.0130:mRNA	1370.72	-1.14668	0.111587	-10.2761	9.03209e-25	9.47561e-24	yes	down	LbrM.02.0130	phosphatidylinositol kinase related protein, putative
LbrM.02.0140:mRNA	203.627	0.699453	0.11452	6.10767	1.01094e-09	3.01922e-09	yes	up	LbrM.02.0140	hypothetical protein, conserved
LbrM.02.0150:mRNA	688.158	-0.211993	0.0798969	-2.65333	0.00797025	0.0114395	yes	down	LbrM.02.0150	Ankyrin repeats (3 copies)/Zinc finger, C3HC4 type (RING finger), putative
LbrM.02.0160:mRNA	519.362	-0.849807	0.0923649	-9.20055	3.56132e-20	2.63692e-19	yes	down	LbrM.02.0160	phosphoglycan beta 1,3 galactosyltransferase
LbrM.02.0170:mRNA	82.7567	-1.45797	0.313251	-4.65431	3.25067e-06	6.83633e-06	yes	down	LbrM.02.0170	RNA helicase, putative (fragment)
LbrM.02.0180:mRNA	1318.98	-1.55071	0.13366	-11.602	4.02742e-31	6.37856e-30	yes	down	LbrM.02.0180	hypothetical protein, conserved
LbrM.02.0190:mRNA	353.049	-0.151702	0.0833696	-1.81963	0.0688149	0.0873544	no	down	LbrM.02.0190	hypothetical protein, conserved
LbrM.02.0200:mRNA	111.372	0.140217	0.148814	0.94223	0.346075	0.389518	no	up	LbrM.02.0200	hypothetical protein, conserved
LbrM.02.0210:mRNA	1724.87	-1.19562	0.187686	-6.37031	1.88648e-10	6.0244e-10	yes	down	LbrM.02.0210	phosphoglycan beta 1,3 galactosyltransferase
LbrM.02.0220:mRNA	337.288	0.106435	0.0991572	1.07339	0.283094	0.324055	no	up	LbrM.02.0220	phosphoglycan beta 1,3 galactosyltransferase
LbrM.02.0230:mRNA	219.665	-1.31329	0.183402	-7.16069	8.02697e-13	3.22494e-12	yes	down	LbrM.02.0230	phosphoglycan beta 1,3 galactosyltransferase
LbrM.02.0240:mRNA	1270.38	0.088357	0.0569652	1.55107	0.120885	0.147756	no	up	LbrM.02.0240	phosphoglycan beta 1,3 galactosyltransferase
LbrM.02.0250:mRNA	595.463	-0.546551	0.0786864	-6.94594	3.7594e-12	1.42195e-11	yes	down	LbrM.02.0250	phosphoglycan beta 1,3 galactosyltransferase
LbrM.02.0260:mRNA	484.574	-0.488565	0.0937472	-5.21151	1.87306e-07	4.49578e-07	yes	down	LbrM.02.0260	phosphoglycan beta 1,3 galactosyltransferase-like protein
LbrM.02.0270:mRNA	552.301	-0.263515	0.0651635	-4.04391	5.2568e-05	9.78597e-05	yes	down	LbrM.02.0270	glycosyltransferase (GlcNAc), putative
LbrM.02.0280:mRNA	435.455	-1.02105	0.122542	-8.33226	7.93132e-17	4.43851e-16	yes	down	LbrM.02.0280	hypothetical protein, conserved
LbrM.02.0290:mRNA	89.4118	-0.84801	0.16316	-5.19743	2.02065e-07	4.8387e-07	yes	down	LbrM.02.0290	small GTP binding protein rab6-like protein (fragment)
LbrM.02.0300:mRNA	86.3161	-0.410602	0.163696	-2.50833	0.0121304	0.017032	yes	down	LbrM.02.0300	hypothetical protein, conserved
LbrM.02.0310:mRNA	264.286	0.760268	0.0935326	8.12837	4.35094e-16	2.29109e-15	yes	up	LbrM.02.0310	serine peptidase, Clan S-, family S54, putative
LbrM.02.0320:mRNA	364.069	-0.989262	0.120951	-8.17901	2.86187e-16	1.52857e-15	yes	down	LbrM.02.0320	hypothetical protein, conserved
LbrM.02.0330:mRNA	176.39	-0.730427	0.11191	-6.52691	6.71393e-11	2.25188e-10	yes	down	LbrM.02.0330	hypothetical protein, conserved
LbrM.02.0340:mRNA	289.93	-0.239685	0.0900929	-2.66042	0.00780427	0.0112307	yes	down	LbrM.02.0340	Mitogen-activated kinase kinase kinase, putative
LbrM.02.0350:mRNA	591.456	-1.41973	0.153554	-9.24578	2.33536e-20	1.76259e-19	yes	down	LbrM.02.0350	ABC1 transporter, putative
LbrM.02.0360:mRNA	1424.84	-0.258574	0.0579311	-4.46348	8.06402e-06	1.62909e-05	yes	down	LbrM.02.0360	Soluble NSF attachment protein, SNAP, putative
LbrM.02.0370:mRNA	366.975	-1.335	0.19748	-6.76015	1.37851e-11	4.92136e-11	yes	down	LbrM.02.0370	UAA transporter family, putative
LbrM.02.0380:mRNA	491.156	-0.164027	0.0738929	-2.2198	0.0264326	0.035538	yes	down	LbrM.02.0380	hypothetical protein, conserved
LbrM.02.0390:mRNA	674.471	0.213633	0.0666372	3.20591	0.00134637	0.00214228	yes	up	LbrM.02.0390	casein kinase II, alpha chain, putative
LbrM.02.0400:mRNA	710.878	0.497855	0.0803715	6.19442	5.85017e-10	1.79487e-09	yes	up	LbrM.02.0400	proteasome regulatory non-ATPase subunit 6, putative
LbrM.02.0410:mRNA	411.133	0.636288	0.090048	7.06611	1.59343e-12	6.23389e-12	yes	up	LbrM.02.0410	FtsJ-like methyltransferase, putative
LbrM.02.0420:mRNA	154.461	-0.0827501	0.122349	-0.676346	0.498821	0.541672	no	down	LbrM.02.0420	ubiquitin-conjugating enzyme E2, putative
LbrM.02.0430:mRNA	535.048	0.160993	0.0830093	1.93946	0.0524459	0.0677585	no	up	LbrM.02.0430	Kinetoplastid RNA editing protein 1, putative
LbrM.02.0440:mRNA	1624.92	0.124731	0.0948001	1.31573	0.188266	0.223231	no	up	LbrM.02.0440	Mitochondrial outer membrane protein porin, putative
LbrM.02.0450:mRNA	857.727	-0.918412	0.0668933	-13.7295	6.75864e-43	2.14085e-41	yes	down	LbrM.02.0450	hypothetical protein, unknown function
LbrM.02.0460:mRNA	224.569	0.740246	0.125198	5.91261	3.36737e-09	9.57903e-09	yes	up	LbrM.02.0460	hypothetical protein, conserved
LbrM.02.0470:mRNA	345.598	-0.446289	0.117704	-3.79162	0.000149666	0.000265369	yes	down	LbrM.02.0470	hypothetical protein, conserved
LbrM.02.0480:mRNA	437.1	0.39279	0.0761319	5.15933	2.4783e-07	5.87969e-07	yes	up	LbrM.02.0480	glycerate kinase, putative
LbrM.02.0490:mRNA	114.533	0.0348838	0.13411	0.260114	0.794776	0.818933	no	up	LbrM.02.0490	hypothetical protein, conserved
LbrM.02.0500:mRNA	630.285	-0.310721	0.108798	-2.85595	0.00429082	0.00640681	yes	down	LbrM.02.0500	hypothetical protein, conserved (fragment)
LbrM.02.0510:mRNA	362.16	0.401931	0.0941149	4.27064	1.9491e-05	3.78472e-05	yes	up	LbrM.02.0510	hypothetical protein, conserved
LbrM.02.0520:mRNA	1882.66	0.867703	0.104221	8.3256	8.39049e-17	4.68588e-16	yes	up	LbrM.02.0520	hypothetical protein, unknown function
LbrM.02.0530:mRNA	589.309	0.435642	0.0788802	5.52283	3.33585e-08	8.63867e-08	yes	up	LbrM.02.0530	hypothetical protein, unknown function
LbrM.02.0540:mRNA	301.862	-1.60772	0.186362	-8.62687	6.30527e-18	3.89521e-17	yes	down	LbrM.02.0540	protein kinase, putative
LbrM.02.0550:mRNA	106.639	-0.897064	0.214052	-4.19087	2.77885e-05	5.30549e-05	yes	down	LbrM.02.0550	Retrotransposable element SLACS
LbrM.02.0560:mRNA	665.703	-1.48859	0.0840091	-17.7194	2.97048e-70	2.86704e-68	yes	down	LbrM.02.0560	hypothetical protein, conserved
LbrM.02.0570:mRNA	262.522	-0.190434	0.124631	-1.52798	0.126518	0.154205	no	down	LbrM.02.0570	TPR repeat/Tetratricopeptide repeat, putative
LbrM.02.0580:mRNA	197.484	0.469625	0.105167	4.46551	7.988e-06	1.61413e-05	yes	up	LbrM.02.0580	ARP2/3 complex subunit, putative
LbrM.02.0590:mRNA	173.687	-0.584623	0.110975	-5.26807	1.37862e-07	3.35714e-07	yes	down	LbrM.02.0590	hypothetical protein, conserved
LbrM.02.0600:mRNA	451.09	-0.0320566	0.0769023	-0.416848	0.67679	0.711303	no	down	LbrM.02.0600	hypothetical protein, conserved
LbrM.02.0610:mRNA	259.38	-0.743738	0.105106	-7.0761	1.48268e-12	5.82006e-12	yes	down	LbrM.02.0610	gamma-glutamyl phosphate reductase-like protein
LbrM.02.0620:mRNA	355.201	-0.656321	0.083216	-7.88695	3.09658e-15	1.53779e-14	yes	down	LbrM.02.0620	hypothetical protein, unknown function
LbrM.02.0630:mRNA	214.098	0.429294	0.117137	3.66489	0.000247449	0.000428919	yes	up	LbrM.02.0630	hypothetical protein, conserved
LbrM.02.0640:mRNA	398.872	0.0763807	0.0873103	0.874819	0.381672	0.426135	no	up	LbrM.02.0640	Nop14-like family, putative
LbrM.02.0650:mRNA	168.522	0.563506	0.107697	5.23235	1.67366e-07	4.04083e-07	yes	up	LbrM.02.0650	mitochondrial carrier protein, putative
LbrM.02.0660:mRNA	169.948	0.377172	0.11958	3.15413	0.00160978	0.00253925	yes	up	LbrM.02.0660	hypothetical protein, conserved
LbrM.02.0670:mRNA	13.2909	0.420302	0.353801	1.18796	0.23485	0.273292	no	up	LbrM.02.0670	peptidyl dipeptidase, putative
LbrM.02.0680:mRNA	3.48633	-2.85315	1.13305	-2.51811	0.0117987	0.016589	yes	down	LbrM.02.0680	hypothetical protein
LbrM.03.0010:mRNA	5.63069	-1.81526	0.690472	-2.62901	0.00856338	0.0122607	yes	down	LbrM.03.0010	hypothetical protein (fragment)
LbrM.03.0020:mRNA	15.2083	-1.39989	0.4026	-3.47713	0.000506805	0.000849056	yes	down	LbrM.03.0020	hypothetical protein
LbrM.03.0030:mRNA	169.99	-0.415636	0.161969	-2.56614	0.0102838	0.0145789	yes	down	LbrM.03.0030	hypothetical protein
LbrM.03.0040:mRNA	117.55	0.771184	0.162222	4.75389	1.9954e-06	4.31591e-06	yes	up	LbrM.03.0040	hypothetical protein, conserved
LbrM.03.0050:mRNA	208.548	0.674055	0.0978838	6.88628	5.72711e-12	2.13085e-11	yes	up	LbrM.03.0050	D-3-phosphoglycerate dehydrogenase-like protein
LbrM.03.0060:mRNA	221.185	-0.138364	0.113979	-1.21394	0.22477	0.262681	no	down	LbrM.03.0060	2-aminoethylphosphonate:pyruvateaminotransferas e-like protein
LbrM.03.0070:mRNA	198.043	0.627407	0.101173	6.20133	5.59868e-10	1.72287e-09	yes	up	LbrM.03.0070	Met-10+ like-protein, putative
LbrM.03.0080:mRNA	221.964	-0.0240315	0.101969	-0.235675	0.813685	0.836211	no	down	LbrM.03.0080	hypothetical protein, conserved
LbrM.03.0090:mRNA	424.911	-0.450797	0.087159	-5.17212	2.31456e-07	5.50875e-07	yes	down	LbrM.03.0090	glycerol-3-phosphate acyltransferase, putative
LbrM.03.0100:mRNA	215.799	0.270103	0.109018	2.47759	0.0132273	0.0184584	yes	up	LbrM.03.0100	DNA primase large subunit, putative
LbrM.03.0110:mRNA	256.099	0.426787	0.0885838	4.81789	1.45082e-06	3.19187e-06	yes	up	LbrM.03.0110	cytochrome c oxidase assembly protein, putative
LbrM.03.0120:mRNA	206.773	-0.401315	0.104676	-3.83387	0.000126141	0.000225559	yes	down	LbrM.03.0120	hypothetical protein, conserved
LbrM.03.0130:mRNA	329.591	0.123412	0.0809047	1.5254	0.127159	0.154917	no	up	LbrM.03.0130	hypothetical protein, conserved
LbrM.03.0140:mRNA	77.8069	0.26506	0.15743	1.68367	0.0922456	0.11489	no	up	LbrM.03.0140	acetyltransferase, putative
LbrM.03.0150:mRNA	179.438	0.0483507	0.118799	0.406996	0.684011	0.717875	no	up	LbrM.03.0150	hypothetical protein, conserved
LbrM.03.0160:mRNA	277.017	0.401962	0.101039	3.97829	6.94124e-05	0.000127538	yes	up	LbrM.03.0160	hypothetical protein, conserved
LbrM.03.0170:mRNA	430.047	0.386326	0.0853036	4.52883	5.93104e-06	1.21585e-05	yes	up	LbrM.03.0170	ABC transporter protein, putative
LbrM.03.0180:mRNA	104.927	0.0649727	0.165567	0.392425	0.694744	0.728673	no	up	LbrM.03.0180	hypothetical protein
LbrM.03.0190:mRNA	236.227	0.0368702	0.141961	0.259721	0.795079	0.819039	no	up	LbrM.03.0190	zinc-finger of acetyl-transferase ESCO, putative
LbrM.03.0200:mRNA	128.888	0.478394	0.138503	3.45403	0.00055228	0.000921102	yes	up	LbrM.03.0200	U2 splicing auxiliary factor, putative
LbrM.03.0210:mRNA	1316.76	0.134993	0.0888338	1.51961	0.128609	0.156521	no	up	LbrM.03.0210	delta-1-pyrroline-5-carboxylate dehydrogenase, putative
LbrM.03.0220:mRNA	283.043	0.255524	0.101283	2.52287	0.0116403	0.0163802	yes	up	LbrM.03.0220	protein kinase, putative
LbrM.03.0230:mRNA	147.397	0.834566	0.118942	7.01656	2.27392e-12	8.76657e-12	yes	up	LbrM.03.0230	hypothetical protein, conserved
LbrM.03.0240:mRNA	905.739	-0.730537	0.179737	-4.06449	4.81384e-05	8.98992e-05	yes	down	LbrM.03.0240	long chain fatty Acyl CoA synthetase, putative
LbrM.03.0250:mRNA	471.196	0.227462	0.0926536	2.45497	0.0140895	0.0195883	yes	up	LbrM.03.0250	hypothetical protein, conserved
LbrM.03.0260:mRNA	4397.37	0.929518	0.0655782	14.1742	1.32365e-45	4.68069e-44	yes	up	LbrM.03.0260	ribosomal protein L38, putative
LbrM.03.0270:mRNA	134.86	0.684799	0.17731	3.86215	0.000112394	0.000202166	yes	up	LbrM.03.0270	hypothetical protein, conserved
LbrM.03.0280:mRNA	390.586	-0.668834	0.12428	-5.38167	7.37962e-08	1.84919e-07	yes	down	LbrM.03.0280	FYVE zinc finger/Apolipoprotein A1/A4/E domain containing protein, putative
LbrM.03.0290:mRNA	389.082	-0.521859	0.0915798	-5.69841	1.20931e-08	3.27599e-08	yes	down	LbrM.03.0290	hypothetical protein
LbrM.03.0300:mRNA	376.139	-0.719885	0.0837469	-8.59596	8.25738e-18	5.05172e-17	yes	down	LbrM.03.0300	hypothetical protein
LbrM.03.0310:mRNA	345.715	-0.441205	0.0849486	-5.19379	2.06059e-07	4.93146e-07	yes	down	LbrM.03.0310	hypothetical protein, conserved
LbrM.03.0320:mRNA	249.511	0.213669	0.102512	2.08432	0.0371308	0.0489272	yes	up	LbrM.03.0320	hypothetical protein, conserved
LbrM.03.0330:mRNA	469.252	0.451786	0.0740806	6.09857	1.07023e-09	3.18814e-09	yes	up	LbrM.03.0330	DDRGK domain containing protein, putative
LbrM.03.0340:mRNA	665.76	-1.37873	0.160241	-8.60415	7.68845e-18	4.71068e-17	yes	down	LbrM.03.0340	protein kinase, putative
LbrM.03.0350:mRNA	316.106	-0.490345	0.0970932	-5.05025	4.41222e-07	1.01966e-06	yes	down	LbrM.03.0350	GPR1/FUN34/yaaH family, putative
LbrM.03.0360:mRNA	683.873	-1.31105	0.0870183	-15.0664	2.6928e-51	1.27698e-49	yes	down	LbrM.03.0360	GPR1/FUN34/yaaH family, putative
LbrM.03.0370:mRNA	1891.13	-1.18615	0.116328	-10.1966	2.05419e-24	2.1092e-23	yes	down	LbrM.03.0370	MFS transporter, putative
LbrM.03.0380:mRNA	427.142	-0.798595	0.149739	-5.33326	9.64667e-08	2.38377e-07	yes	down	LbrM.03.0380	hypothetical protein, conserved
LbrM.03.0390:mRNA	1916.31	0.599417	0.0797575	7.5155	5.66943e-14	2.53195e-13	yes	up	LbrM.03.0390	60S acidic ribosomal protein P2, putative
LbrM.03.0400:mRNA	3313.36	0.58478	0.116213	5.03195	4.8551e-07	1.11791e-06	yes	up	LbrM.03.0400	60S acidic ribosomal protein P2, putative
LbrM.03.0410:mRNA	635.302	-0.471544	0.073123	-6.44865	1.12851e-10	3.68415e-10	yes	down	LbrM.03.0410	TLD domain protein, conserved
LbrM.03.0420:mRNA	393.571	-1.46825	0.119366	-12.3004	9.0156e-35	1.79524e-33	yes	down	LbrM.03.0420	hypothetical protein, conserved
LbrM.03.0430:mRNA	526.787	0.522042	0.0657802	7.93616	2.08535e-15	1.0451e-14	yes	up	LbrM.03.0430	hypothetical protein, conserved
LbrM.03.0440:mRNA	488.506	-0.658876	0.0862501	-7.63913	2.1869e-14	1.01363e-13	yes	down	LbrM.03.0440	hypothetical protein, conserved
LbrM.03.0450:mRNA	531.291	0.627953	0.0738908	8.4984	1.92226e-17	1.13455e-16	yes	up	LbrM.03.0450	serine peptidase, Clan SJ, family S16, putative
LbrM.03.0460:mRNA	667.999	-0.162428	0.0742039	-2.18895	0.0286007	0.038271	yes	down	LbrM.03.0460	hypothetical protein, conserved
LbrM.03.0470:mRNA	645.43	-0.786991	0.0768687	-10.2381	1.33817e-24	1.38615e-23	yes	down	LbrM.03.0470	hypothetical protein
LbrM.03.0480:mRNA	244.788	0.537785	0.104274	5.15743	2.50367e-07	5.93646e-07	yes	up	LbrM.03.0480	quinone oxidoreductase, putative
LbrM.03.0490:mRNA	224.677	0.0951398	0.0968278	0.982567	0.325821	0.368898	no	up	LbrM.03.0490	hypothetical protein, conserved
LbrM.03.0500:mRNA	261.953	-0.541925	0.127196	-4.26055	2.03925e-05	3.95414e-05	yes	down	LbrM.03.0500	DNA repair helicase, putative (fragment)
LbrM.03.0510:mRNA	300.522	0.00302475	0.0916885	0.0329894	0.973683	0.977496	no	up	LbrM.03.0510	kinase-like protein
LbrM.03.0520:mRNA	197.422	-0.233592	0.125642	-1.85919	0.0629996	0.0804058	no	down	LbrM.03.0520	mitochondrial protein 99, putative
LbrM.03.0530:mRNA	150.824	0.0261347	0.153205	0.170587	0.864549	0.881416	no	up	LbrM.03.0530	hypothetical protein, conserved
LbrM.03.0540:mRNA	434.11	0.187943	0.0901588	2.08458	0.0371072	0.0489041	yes	up	LbrM.03.0540	hypothetical protein, conserved
LbrM.03.0550:mRNA	487.474	-0.941945	0.0895385	-10.52	6.98699e-26	7.863e-25	yes	down	LbrM.03.0550	hypothetical protein
LbrM.03.0560:mRNA	387.66	0.24423	0.0916614	2.66448	0.00771065	0.0110999	yes	up	LbrM.03.0560	hypothetical protein, conserved
LbrM.03.0570:mRNA	106.883	-0.134129	0.141238	-0.949669	0.342281	0.385777	no	down	LbrM.03.0570	hypothetical protein, conserved
LbrM.03.0580:mRNA	320.74	0.682279	0.0924832	7.37733	1.61496e-13	6.9388e-13	yes	up	LbrM.03.0580	Uroporphyrinogen-III synthase HemD, putative
LbrM.03.0590:mRNA	1226.87	-0.513092	0.0859341	-5.97076	2.36154e-09	6.81704e-09	yes	down	LbrM.03.0590	DEAD/DEAH box helicase, putative
LbrM.03.0600:mRNA	799.161	-0.635584	0.0702893	-9.0424	1.5327e-19	1.07564e-18	yes	down	LbrM.03.0600	hypothetical protein, conserved
LbrM.03.0610:mRNA	223.811	0.380342	0.097435	3.90355	9.47917e-05	0.000171823	yes	up	LbrM.03.0610	Aminoacyl-tRNA editing domain containing protein, putative
LbrM.03.0620:mRNA	653.841	-0.123612	0.0656014	-1.88429	0.0595253	0.076304	no	down	LbrM.03.0620	hypothetical protein, conserved
LbrM.03.0630:mRNA	187.958	-0.811283	0.118602	-6.84037	7.89893e-12	2.89428e-11	yes	down	LbrM.03.0630	hypothetical protein, conserved
LbrM.03.0640:mRNA	117.867	0.347401	0.139125	2.49704	0.0125235	0.0175388	yes	up	LbrM.03.0640	cytochrome c oxidase copper chaperone, putative
LbrM.03.0650:mRNA	354.635	0.314173	0.104446	3.008	0.00262977	0.00403339	yes	up	LbrM.03.0650	TatD related DNase, putative
LbrM.03.0660:mRNA	67.979	0.89651	0.221173	4.05344	5.047e-05	9.40395e-05	yes	up	LbrM.03.0660	hypothetical protein, conserved
LbrM.03.0670:mRNA	303.892	0.568924	0.0975491	5.83218	5.47089e-09	1.53133e-08	yes	up	LbrM.03.0670	Ubiquitin-like domain containing protein, putative
LbrM.03.0680:mRNA	982.695	-0.885002	0.0631882	-14.0058	1.43609e-44	4.90904e-43	yes	down	LbrM.03.0680	serine/threonine-protein kinase, putative
LbrM.03.0690:mRNA	198.276	0.726678	0.115344	6.30008	2.97488e-10	9.36168e-10	yes	up	LbrM.03.0690	hypothetical protein, conserved
LbrM.03.0700:mRNA	764.986	-0.383465	0.0643992	-5.9545	2.60875e-09	7.50954e-09	yes	down	LbrM.03.0700	6-phosphofructo-2-kinase 1
LbrM.03.0720:mRNA	347.451	-1.00052	0.15784	-6.3388	2.3156e-10	7.34048e-10	yes	down	LbrM.03.0720	hypothetical protein (fragment)
LbrM.03.0730:mRNA	604.904	-0.504457	0.0734748	-6.86571	6.61599e-12	2.43971e-11	yes	down	LbrM.03.0730	hypothetical protein, conserved
LbrM.03.0740:mRNA	118.643	-0.596191	0.14344	-4.15638	3.2333e-05	6.13035e-05	yes	down	LbrM.03.0740	hypothetical protein, conserved
LbrM.03.0750:mRNA	356.453	0.385429	0.0813796	4.73619	2.17778e-06	4.68814e-06	yes	up	LbrM.03.0750	hypothetical protein, conserved
LbrM.03.0760:mRNA	1086.12	-0.8395	0.090506	-9.27563	1.76571e-20	1.34752e-19	yes	down	LbrM.03.0760	hypothetical protein, conserved
LbrM.03.0770:mRNA	348.584	-0.841077	0.0983584	-8.55115	1.2187e-17	7.3247e-17	yes	down	LbrM.03.0770	hypothetical protein, conserved
LbrM.03.0780:mRNA	209.292	-0.556746	0.100574	-5.53568	3.10025e-08	8.06164e-08	yes	down	LbrM.03.0780	hypothetical protein, conserved
LbrM.03.0790:mRNA	438.782	-0.207014	0.0872987	-2.37132	0.0177244	0.0243733	yes	down	LbrM.03.0790	hypothetical protein, conserved
LbrM.03.0800:mRNA	381.864	0.429951	0.0959732	4.47991	7.46747e-06	1.51379e-05	yes	up	LbrM.03.0800	NLI interacting factor-like phosphatase, putative
LbrM.03.0810:mRNA	214.9	0.829155	0.110384	7.51157	5.84215e-14	2.60484e-13	yes	up	LbrM.03.0810	peter pan protein, putative
LbrM.03.0820:mRNA	189.153	0.575287	0.113402	5.07298	3.9164e-07	9.09945e-07	yes	up	LbrM.03.0820	inorganic pyrophosphatase, putative
LbrM.03.0830:mRNA	126.694	0.083895	0.131146	0.639709	0.522362	0.565066	no	up	LbrM.03.0830	Got1/Sft2-like family, putative
LbrM.03.0840:mRNA	422.78	-0.0453256	0.0881099	-0.514421	0.606958	0.646518	no	down	LbrM.03.0840	Amidohydrolase family, putative
LbrM.03.0850:mRNA	123.352	0.222494	0.125614	1.77125	0.0765193	0.0966237	no	up	LbrM.03.0850	hypothetical protein, conserved
LbrM.03.0860:mRNA	286.216	-0.379113	0.135727	-2.7932	0.00521897	0.00768076	yes	down	LbrM.03.0860	multicopper oxidase, putative
LbrM.03.0870:mRNA	761.109	1.47472	0.149486	9.86524	5.88944e-23	5.48433e-22	yes	up	LbrM.03.0870	hypothetical protein, conserved
LbrM.03.0880:mRNA	406.301	0.346558	0.116841	2.96607	0.00301629	0.00459871	yes	up	LbrM.03.0880	MORN repeat, putative
LbrM.03.0890:mRNA	862.39	1.14548	0.0857689	13.3554	1.10118e-40	2.97173e-39	yes	up	LbrM.03.0890	eukaryotic translation initiation factor 2 subunit alpha
LbrM.03.0900:mRNA	555.048	-0.731159	0.10204	-7.16538	7.757e-13	3.12566e-12	yes	down	LbrM.03.0900	hypothetical protein, conserved
LbrM.03.0910:mRNA	418.163	0.448488	0.0835485	5.368	7.96137e-08	1.98647e-07	yes	up	LbrM.03.0910	hypothetical protein, conserved
LbrM.03.0920:mRNA	9651.32	1.19982	0.124064	9.67093	4.00704e-22	3.50841e-21	yes	up	LbrM.03.0920	40S ribosomal protein S19 protein
LbrM.03.0930:mRNA	290.804	0.466686	0.120782	3.86389	0.000111596	0.000200818	yes	up	LbrM.03.0930	hypothetical protein, conserved
LbrM.03.0940:mRNA	206.817	-0.620212	0.104869	-5.91419	3.33519e-09	9.49406e-09	yes	down	LbrM.03.0940	hypothetical protein, conserved
LbrM.03.ncRNA1:ncRNA	17.7795	-1.34148	0.359484	-3.73167	0.000190212	0.000333796	yes	down	LbrM.03.ncRNA1	unspecified product
LbrM.03.ncRNA2:ncRNA	19.7731	-0.201608	0.342911	-0.587931	0.556579	0.598371	no	down	LbrM.03.ncRNA2	unspecified product
LbrM.04.0010:mRNA	636.403	-0.00421658	0.069799	-0.0604103	0.951829	0.958606	no	down	LbrM.04.0010	phosphoacetylglucosamine mutase-like gene
LbrM.04.0020:mRNA	295.212	0.99032	0.104769	9.45245	3.30982e-21	2.68053e-20	yes	up	LbrM.04.0020	hypothetical protein
LbrM.04.0030:mRNA	855.091	-0.436823	0.0907964	-4.81102	1.50163e-06	3.29836e-06	yes	down	LbrM.04.0030	calcium-translocating P-type ATPase
LbrM.04.0050:mRNA	32.4412	-1.76219	0.297777	-5.91782	3.26246e-09	9.29995e-09	yes	down	LbrM.04.0050	organelle-type calcium ATPase
LbrM.04.0060:mRNA	432.906	-0.18893	0.0948784	-1.99128	0.0464498	0.0605264	yes	down	LbrM.04.0060	pteridine transporter (truncated), putative
LbrM.04.0070:mRNA	951.205	0.193481	0.0602131	3.21328	0.00131228	0.00209129	yes	up	LbrM.04.0070	cAMP-specific phosphodiesterase, putative
LbrM.04.0071.1	228.201	0.322731	0.10706	3.0145	0.00257403	0.00395234	yes	up	LbrM.04.0071	hypothetical protein
LbrM.04.0080:mRNA	450.031	-0.573954	0.215886	-2.6586	0.00784656	0.0112817	yes	down	LbrM.04.0080	hypothetical protein
LbrM.04.0090:mRNA	400.793	0.342775	0.13742	2.49436	0.0126183	0.0176566	yes	up	LbrM.04.0090	hypothetical protein, conserved
LbrM.04.0100:mRNA	1981.24	-0.273095	0.0553218	-4.93648	7.95434e-07	1.79525e-06	yes	down	LbrM.04.0100	hypothetical protein, conserved
LbrM.04.0110:mRNA	327.269	0.141319	0.120739	1.17045	0.241819	0.280526	no	up	LbrM.04.0110	DNA topoisomerase type IB small subunit, putative
LbrM.04.0120:mRNA	497.611	0.900363	0.0823783	10.9296	8.31956e-28	1.05984e-26	yes	up	LbrM.04.0120	hypothetical protein, conserved
LbrM.04.0130:mRNA	164.169	0.110894	0.15834	0.700357	0.483704	0.52672	no	up	LbrM.04.0130	hypothetical protein, conserved
LbrM.04.0140:mRNA	1232.15	-0.202929	0.0898658	-2.25813	0.0239374	0.0323797	yes	down	LbrM.04.0140	hypothetical protein, conserved
LbrM.04.0150:mRNA	1538.76	-0.675517	0.0612947	-11.0208	3.03334e-28	4.00733e-27	yes	down	LbrM.04.0150	hypothetical protein, conserved
LbrM.04.0160:mRNA	767.581	0.649894	0.0881936	7.36894	1.71987e-13	7.36804e-13	yes	up	LbrM.04.0160	hypothetical protein, conserved
LbrM.04.0170:mRNA	465.597	1.10498	0.0937041	11.7922	4.2822e-32	7.2585e-31	yes	up	LbrM.04.0170	exosome complex exonuclease RRP40, putative
LbrM.04.0180:mRNA	670.312	0.263287	0.0793447	3.31827	0.000905759	0.00147291	yes	up	LbrM.04.0180	hypothetical protein, conserved
LbrM.04.0190:mRNA	1648.93	0.0112104	0.0595433	0.188273	0.850663	0.868663	no	up	LbrM.04.0190	hypothetical protein, conserved
LbrM.04.0200:mRNA	269.971	1.31256	0.116188	11.2969	1.35878e-29	1.98001e-28	yes	up	LbrM.04.0200	hypothetical protein, conserved in leishmania
LbrM.04.0210:mRNA	46.9097	1.03161	0.217118	4.75136	2.02049e-06	4.36672e-06	yes	up	LbrM.04.0210	hypothetical protein, conserved in leishmania (fragment)
LbrM.04.0220:mRNA	1.44669	-0.398786	1.19117	-0.334785	0.737787	0.768805	no	down	LbrM.04.0220	hypothetical protein, conserved in leishmania
LbrM.04.0230:mRNA	62.2263	1.13631	0.190749	5.9571	2.56755e-09	7.39873e-09	yes	up	LbrM.04.0230	hypothetical protein, conserved in leishmania
LbrM.04.0240:mRNA	333.06	1.16126	0.0857085	13.549	8.03688e-42	2.37175e-40	yes	up	LbrM.04.0240	hypothetical protein, conserved in leishmania
LbrM.04.0250:mRNA	168.475	0.786268	0.133454	5.89166	3.82341e-09	1.08312e-08	yes	up	LbrM.04.0250	hypothetical protein, conserved in leishmania
LbrM.04.0260:mRNA	5559.51	0.0784518	0.0941758	0.833035	0.404825	0.449234	no	up	LbrM.04.0260	surface antigen-like protein (fragment)
LbrM.04.0270:mRNA	2523.79	-0.134477	0.10729	-1.25339	0.210064	0.247148	no	down	LbrM.04.0270	hypothetical protein
LbrM.04.0280:mRNA	812.915	-0.759914	0.141217	-5.38116	7.40055e-08	1.85386e-07	yes	down	LbrM.04.0280	GRAM domain containing protein, putative
LbrM.04.0290:mRNA	845.582	-0.462011	0.0795879	-5.80504	6.43507e-09	1.78779e-08	yes	down	LbrM.04.0290	RNA pseudouridylate synthase-like protein
LbrM.04.0300:mRNA	359.319	0.0383058	0.101506	0.377376	0.705894	0.738668	no	up	LbrM.04.0300	hypothetical protein, conserved
LbrM.04.0310:mRNA	692.385	0.589413	0.0772142	7.63348	2.28495e-14	1.05729e-13	yes	up	LbrM.04.0310	Mitochondrial 39-S ribosomal protein L47 (MRP-L47), putative
LbrM.04.0320:mRNA	2610.03	-0.565237	0.0878927	-6.43099	1.26778e-10	4.11752e-10	yes	down	LbrM.04.0320	adenosine monophosphate deaminase, putative
LbrM.04.0330:mRNA	729.871	0.393498	0.0918888	4.28233	1.84949e-05	3.59981e-05	yes	up	LbrM.04.0330	Alcohol dehydrogenase GroES-like domain containing protein, putative
LbrM.04.0340:mRNA	816.207	0.224181	0.0764704	2.93161	0.00337213	0.005108	yes	up	LbrM.04.0340	hypothetical protein, conserved
LbrM.04.0350:mRNA	15786.3	0.963883	0.0686189	14.0469	8.0468e-45	2.76217e-43	yes	up	LbrM.04.0350	beta-fructofuranosidase, putative
LbrM.04.0360:mRNA	753.558	0.232314	0.0737392	3.15049	0.00162999	0.00256866	yes	up	LbrM.04.0360	mitochondrial exoribonuclease DSS-1, putative
LbrM.04.0370:mRNA	220.877	-0.506741	0.101158	-5.00938	5.46061e-07	1.25206e-06	yes	down	LbrM.04.0370	ADP-ribosylation factor, putative
LbrM.04.0380:mRNA	1378.61	-1.30276	0.112787	-11.5506	7.33201e-31	1.13924e-29	yes	down	LbrM.04.0380	hypothetical protein, conserved
LbrM.04.0390:mRNA	147.182	-0.0115669	0.135405	-0.085424	0.931924	0.940985	no	down	LbrM.04.0390	hypothetical protein, conserved
LbrM.04.0400:mRNA	91.0922	0.0675826	0.147283	0.458863	0.646332	0.683049	no	up	LbrM.04.0400	phytanoyl-CoA dioxygenase (PhyH), putative
LbrM.04.0420:mRNA	2.41035	-1.50988	1.07165	-1.40893	0.158856	0.190562	no	down	LbrM.04.0420	hypothetical protein
LbrM.04.0430:mRNA	350.545	-0.262788	0.0967601	-2.71587	0.00661009	0.0096065	yes	down	LbrM.04.0430	hypothetical protein
LbrM.04.0440:mRNA	494.654	0.0665203	0.0735274	0.904701	0.365624	0.409443	no	up	LbrM.04.0440	anaphase promoting complex, subunit 10-like protein
LbrM.04.0450:mRNA	5659.47	-0.697575	0.101548	-6.86938	6.44813e-12	2.38505e-11	yes	down	LbrM.04.0450	hypothetical protein, conserved
LbrM.04.0460:mRNA	1468.96	-0.242831	0.0842022	-2.8839	0.00392784	0.00590508	yes	down	LbrM.04.0460	Tetratricopeptide repeat, putative
LbrM.04.0470:pseudogenic_transcript	531.915	-0.484536	0.147772	-3.27894	0.00104198	0.00168143	yes	down	LbrM.04.0470	hypothetical protein, conserved
LbrM.04.0480:mRNA	2033.91	-1.16884	0.181311	-6.4466	1.14387e-10	3.72836e-10	yes	down	LbrM.04.0480	serine/threonine protein kinase-like protein
LbrM.04.0490:mRNA	4408.67	-0.303641	0.115935	-2.61906	0.0088173	0.0126067	yes	down	LbrM.04.0490	cysteine peptidase, Clan CA, family C2, putative
LbrM.04.0500:mRNA	539.154	0.267713	0.0666577	4.01623	5.91364e-05	0.00010959	yes	up	LbrM.04.0500	adenylosuccinate lyase, putative
LbrM.04.0510:mRNA	776.22	0.0744935	0.0663512	1.12272	0.261558	0.301253	no	up	LbrM.04.0510	hypothetical protein
LbrM.04.0520:mRNA	11341	0.873422	0.0650355	13.4299	4.03786e-41	1.12676e-39	yes	up	LbrM.04.0520	60S ribosomal protein L11 (L5, L16)
LbrM.04.0530:mRNA	329.93	0.113063	0.0906215	1.24764	0.212163	0.249225	no	up	LbrM.04.0530	ADP-ribosylation factor, putative
LbrM.04.0540:mRNA	823.409	0.216599	0.0593592	3.64896	0.000263308	0.000455254	yes	up	LbrM.04.0540	hypothetical protein, conserved
LbrM.04.0550:mRNA	2328.51	-0.790847	0.0871352	-9.07608	1.12552e-19	8.03638e-19	yes	down	LbrM.04.0550	Nucleotidyltransferase domain containing protein, putative
LbrM.04.0560:mRNA	1366.5	-1.31037	0.164002	-7.98997	1.3497e-15	6.89043e-15	yes	down	LbrM.04.0560	hypothetical protein
LbrM.04.0570:mRNA	761.607	-0.163247	0.0805374	-2.02697	0.0426651	0.055852	yes	down	LbrM.04.0570	palmitoyl acyltransferase 1, putative
LbrM.04.0580:mRNA	621.538	-0.167562	0.0774186	-2.16436	0.0304366	0.0405558	yes	down	LbrM.04.0580	hypothetical protein, conserved
LbrM.04.0590:mRNA	318.129	0.160675	0.0984006	1.63287	0.102497	0.126691	no	up	LbrM.04.0590	hypothetical protein, conserved
LbrM.04.0600:mRNA	2085.47	-0.370502	0.066937	-5.53509	3.11075e-08	8.08381e-08	yes	down	LbrM.04.0600	TPR repeat/Tetratricopeptide repeat, putative
LbrM.04.0610:mRNA	1500.84	0.316069	0.0510293	6.19387	5.8705e-10	1.80043e-09	yes	up	LbrM.04.0610	tyrosine phosphatase, putative
LbrM.04.0620:mRNA	1008.71	-0.194191	0.0618667	-3.13886	0.00169606	0.00266408	yes	down	LbrM.04.0620	DENN (AEX-3) domain containing protein, putative
LbrM.04.0630:mRNA	1821.37	0.364018	0.0441051	8.25342	1.53929e-16	8.39089e-16	yes	up	LbrM.04.0630	spermidine synthase, putative
LbrM.04.0640:mRNA	263.786	-0.439724	0.0938787	-4.68396	2.81384e-06	5.97165e-06	yes	down	LbrM.04.0640	hypothetical protein
LbrM.04.0650:mRNA	2048.85	0.974872	0.0992176	9.8256	8.73553e-23	8.04335e-22	yes	up	LbrM.04.0650	hypothetical protein, conserved
LbrM.04.0660:mRNA	587.554	0.021293	0.101624	0.209527	0.834037	0.852959	no	up	LbrM.04.0660	Zinc finger, C3HC4 type (RING finger), putative
LbrM.04.0670:mRNA	2529.36	0.553947	0.0643506	8.60826	7.41757e-18	4.55151e-17	yes	up	LbrM.04.0670	surface antigen-like protein
LbrM.04.0680:mRNA	474.513	-0.853815	0.161942	-5.27235	1.34689e-07	3.28278e-07	yes	down	LbrM.04.0680	hypothetical protein, conserved (fragment)
LbrM.04.0690:mRNA	1190.36	-0.485822	0.0583234	-8.32979	8.0987e-17	4.52909e-16	yes	down	LbrM.04.0690	hypothetical protein
LbrM.04.0700:mRNA	199.746	-0.328738	0.10544	-3.11776	0.00182232	0.00285257	yes	down	LbrM.04.0700	hypothetical protein, conserved
LbrM.04.0710:mRNA	1891.89	-0.153123	0.0543865	-2.81546	0.00487073	0.007209	yes	down	LbrM.04.0710	hypothetical protein
LbrM.04.0720:mRNA	442.454	0.381256	0.0850202	4.4843	7.3152e-06	1.48513e-05	yes	up	LbrM.04.0720	hypothetical protein, conserved
LbrM.04.0730:mRNA	546.36	0.357549	0.0716425	4.99073	6.01506e-07	1.37382e-06	yes	up	LbrM.04.0730	chaperone protein DnaJ, putative
LbrM.04.0740:mRNA	3684.48	0.481402	0.0706585	6.81307	9.55345e-12	3.46799e-11	yes	up	LbrM.04.0740	60S ribosomal protein L10, putative
LbrM.04.0750:mRNA	13021	0.91781	0.0717422	12.7932	1.79016e-37	4.12542e-36	yes	up	LbrM.04.0750	nascent polypeptide associated complex subunit- like protein, copy 1
LbrM.04.0760:mRNA	1145.07	-0.0657851	0.0613192	-1.07283	0.283347	0.3243	no	down	LbrM.04.0760	heat shock protein, putative
LbrM.04.0770:mRNA	813.909	-0.385282	0.0735353	-5.23941	1.61093e-07	3.89722e-07	yes	down	LbrM.04.0770	hypothetical protein, conserved
LbrM.04.0780:mRNA	1415.67	0.794725	0.0528957	15.0244	5.08207e-51	2.38248e-49	yes	up	LbrM.04.0780	Pescadillo N-terminus/BRCA1 C Terminus (BRCT) domain containing protein, putative
LbrM.04.0790:mRNA	1576.06	-0.925597	0.158723	-5.83152	5.49239e-09	1.53682e-08	yes	down	LbrM.04.0790	hypothetical protein, conserved (fragment)
LbrM.04.0800:mRNA	1023.68	0.166272	0.054764	3.03615	0.00239617	0.00369515	yes	up	LbrM.04.0800	tyrosine phospatase-like protein
LbrM.04.0810:mRNA	476.027	0.846929	0.0948787	8.92644	4.39923e-19	2.99016e-18	yes	up	LbrM.04.0810	serine peptidase, Clan S-, family S54, putative
LbrM.04.0820:mRNA	597.173	0.762735	0.113311	6.73134	1.68108e-11	5.97038e-11	yes	up	LbrM.04.0820	hypothetical protein, conserved
LbrM.04.0830:mRNA	800.09	0.17657	0.0919016	1.9213	0.0546942	0.0704524	no	up	LbrM.04.0830	hypothetical protein, conserved
LbrM.04.0840:mRNA	645.513	-0.022785	0.0757142	-0.300935	0.763464	0.791041	no	down	LbrM.04.0840	hypothetical protein
LbrM.04.0850:mRNA	1319	-1.30495	0.207115	-6.30063	2.96437e-10	9.33219e-10	yes	down	LbrM.04.0850	hypothetical protein
LbrM.04.0860:mRNA	1135.54	-0.841753	0.123142	-6.83565	8.16323e-12	2.98047e-11	yes	down	LbrM.04.0860	serine-threonine protein kinase-like protein
LbrM.04.0870:mRNA	1474.43	0.748658	0.0549357	13.6279	2.73396e-42	8.24611e-41	yes	up	LbrM.04.0870	hypothetical protein, conserved
LbrM.04.0880:mRNA	1340.91	0.842429	0.0741908	11.3549	7.01241e-30	1.03844e-28	yes	up	LbrM.04.0880	ubiquitin-conjugating enzyme E2, putative
LbrM.04.0890:mRNA	2187.81	0.12826	0.0573356	2.237	0.0252862	0.0340805	yes	up	LbrM.04.0890	axonemal dynein light chain, putative
LbrM.04.0900:mRNA	534.236	-0.380283	0.0695514	-5.46766	4.56023e-08	1.16694e-07	yes	down	LbrM.04.0900	hypothetical protein, conserved
LbrM.04.0910:mRNA	858.246	0.0888999	0.0658625	1.34978	0.177087	0.210859	no	up	LbrM.04.0910	Tir chaperone protein (CesT) family/PDZ domain containing protein, putative
LbrM.04.0920:mRNA	820.616	-0.802922	0.118451	-6.7785	1.2143e-11	4.36131e-11	yes	down	LbrM.04.0920	hypothetical protein
LbrM.04.0930:mRNA	526.654	-0.0431019	0.0803197	-0.536629	0.591524	0.632295	no	down	LbrM.04.0930	Protein of unknown function (DUF974), putative
LbrM.04.0940:mRNA	532.911	-0.391234	0.107718	-3.63202	0.000281208	0.000484365	yes	down	LbrM.04.0940	hypothetical protein, conserved
LbrM.04.0950:mRNA	7760.38	1.04741	0.0901421	11.6195	3.27913e-31	5.24405e-30	yes	up	LbrM.04.0950	60S ribosomal protein L10, putative
LbrM.04.0960:mRNA	818.744	0.297307	0.0589452	5.04379	4.56404e-07	1.05326e-06	yes	up	LbrM.04.0960	adenylate kinase, putative
LbrM.04.0970:mRNA	816.084	-0.0998356	0.083132	-1.20093	0.229779	0.267847	no	down	LbrM.04.0970	hypothetical protein, conserved
LbrM.04.0980:mRNA	552.578	0.275753	0.0745425	3.69927	0.000216217	0.000376772	yes	up	LbrM.04.0980	hypothetical protein
LbrM.04.0990:mRNA	1046.28	0.106163	0.0551647	1.92448	0.0542947	0.0699597	no	up	LbrM.04.0990	hypothetical protein, conserved
LbrM.04.1000:mRNA	980.53	0.767375	0.0898584	8.53983	1.34422e-17	8.04962e-17	yes	up	LbrM.04.1000	hypothetical protein, conserved
LbrM.04.1010:mRNA	1297.41	-0.632549	0.0692343	-9.13634	6.45992e-20	4.68173e-19	yes	down	LbrM.04.1010	chloride channel protein, putative
LbrM.04.1020:mRNA	345.592	0.513357	0.121858	4.21276	2.52269e-05	4.84008e-05	yes	up	LbrM.04.1020	Domain of unknown function (DUF947), putative
LbrM.04.1030:mRNA	604.777	0.716727	0.0670209	10.6941	1.08489e-26	1.29366e-25	yes	up	LbrM.04.1030	COPI associated protein, putative
LbrM.04.1040:mRNA	180.45	0.65891	0.113203	5.82061	5.86316e-09	1.63499e-08	yes	up	LbrM.04.1040	acyltransferase-like protein, copy 1
LbrM.04.1050:mRNA	205.791	-0.0852882	0.107962	-0.789983	0.429538	0.473914	no	down	LbrM.04.1050	acyltransferase-like protein, copy 1
LbrM.04.1060:mRNA	277.235	-0.00642221	0.116818	-0.0549764	0.956157	0.962493	no	down	LbrM.04.1060	acyltransferase-like protein, copy 2
LbrM.04.1070:mRNA	400.103	-0.156068	0.0989884	-1.57662	0.114882	0.140881	no	down	LbrM.04.1070	hypothetical protein
LbrM.04.1080:mRNA	223.531	0.22414	0.118391	1.89322	0.0583291	0.0748642	no	up	LbrM.04.1080	hypothetical protein, conserved
LbrM.04.1090:mRNA	974.967	0.381258	0.0606442	6.2868	3.24083e-10	1.0183e-09	yes	up	LbrM.04.1090	Transcriptional repressor TCF25, putative
LbrM.04.1100:mRNA	587.698	-0.29979	0.0698877	-4.2896	1.78998e-05	3.48895e-05	yes	down	LbrM.04.1100	hypothetical protein, conserved
LbrM.04.1110:mRNA	572.795	0.111491	0.0734622	1.51766	0.1291	0.157072	no	up	LbrM.04.1110	hypothetical protein, conserved
LbrM.04.1120:mRNA	776.315	-0.409393	0.0781668	-5.23744	1.62823e-07	3.93577e-07	yes	down	LbrM.04.1120	proton motive ATPase, putative
LbrM.04.1130:mRNA	1180.71	-0.112466	0.058082	-1.93633	0.0528272	0.0682081	no	down	LbrM.04.1130	hypothetical protein, conserved
LbrM.04.1140:mRNA	600.844	0.367525	0.0726387	5.05964	4.20059e-07	9.73493e-07	yes	up	LbrM.04.1140	cytochrome c oxidase assembly factor, putative
LbrM.04.1150:mRNA	442.308	-0.116371	0.0742625	-1.56702	0.11711	0.143399	no	down	LbrM.04.1150	hypothetical protein
LbrM.04.1160:mRNA	420.863	0.9686	0.103015	9.40249	5.32866e-21	4.21972e-20	yes	up	LbrM.04.1160	hypothetical protein, conserved
LbrM.04.1170:mRNA	1735.17	-0.0755578	0.0974025	-0.775727	0.43791	0.482424	no	down	LbrM.04.1170	fructose-1,6-bisphosphatase, cytosolic, putative
LbrM.04.1180:mRNA	611.93	0.754781	0.0816066	9.24902	2.26556e-20	1.71622e-19	yes	up	LbrM.04.1180	31-O-demethyl-FK506 methyltransferase
LbrM.04.1190:mRNA	389.967	-1.95659	0.462925	-4.22658	2.37275e-05	4.56842e-05	yes	down	LbrM.04.1190	Double RNA binding domain protein 3
LbrM.04.1200:mRNA	1019.01	-0.994646	0.111472	-8.92282	4.5458e-19	3.08017e-18	yes	down	LbrM.04.1200	hypothetical protein, conserved
LbrM.04.1210:mRNA	574.375	0.655496	0.102328	6.4058	1.49581e-10	4.82374e-10	yes	up	LbrM.04.1210	tRNA nucleotidyltransferase, putative
LbrM.04.1220:mRNA	257.201	0.41226	0.100757	4.0916	4.28404e-05	8.0371e-05	yes	up	LbrM.04.1220	hypothetical protein, conserved
LbrM.04.1230:mRNA	1373.77	-1.2327	0.192024	-6.41954	1.36689e-10	4.42017e-10	yes	down	LbrM.04.1230	casein kinase I, putative
LbrM.04.1240:mRNA	1068.22	0.505414	0.0605447	8.34778	6.95565e-17	3.91387e-16	yes	up	LbrM.04.1240	hypothetical protein, conserved
LbrM.04.1250:mRNA	2558.08	1.34874	0.0618669	21.8006	2.29018e-105	7.22641e-103	yes	up	LbrM.04.1250	actin
LbrM.05.0010:mRNA	463.442	-0.367094	0.095782	-3.8326	0.000126797	0.000226682	yes	down	LbrM.05.0010	hypothetical protein, conserved
LbrM.05.0020:mRNA	121.201	0.123975	0.155466	0.797439	0.425196	0.469806	no	up	LbrM.05.0020	hypothetical protein, conserved
LbrM.05.0030:mRNA	1089.64	0.955651	0.07668	12.4628	1.19048e-35	2.48517e-34	yes	up	LbrM.05.0030	ras-like small GTPases, putative
LbrM.05.0040:mRNA	1296.76	0.302709	0.0556064	5.44378	5.21615e-08	1.32569e-07	yes	up	LbrM.05.0040	paraflagellar rod component par4, putative
LbrM.05.0050:mRNA	423.855	-0.373174	0.0948805	-3.9331	8.38581e-05	0.000152781	yes	down	LbrM.05.0050	hypothetical protein, conserved
LbrM.05.0060:mRNA	380.637	-0.137886	0.112764	-1.22278	0.221412	0.259013	no	down	LbrM.05.0060	major vault protein, putative
LbrM.05.0070:mRNA	568.253	1.11194	0.123273	9.02018	1.87773e-19	1.30883e-18	yes	up	LbrM.05.0070	dynein light chain, putative
LbrM.05.0080:mRNA	555.41	0.976825	0.0940722	10.3838	2.93908e-25	3.16849e-24	yes	up	LbrM.05.0080	Rrp15p, putative
LbrM.05.0090:mRNA	190.038	0.239737	0.101417	2.36388	0.0180849	0.0248357	yes	up	LbrM.05.0090	Nudix hydrolase 2, putative
LbrM.05.0100:mRNA	917.552	-0.593313	0.129948	-4.56576	4.9769e-06	1.02848e-05	yes	down	LbrM.05.0100	phosphoprotein phosphatase, putative
LbrM.05.0110:mRNA	265.999	0.936009	0.11879	7.87955	3.28551e-15	1.62768e-14	yes	up	LbrM.05.0110	hypothetical protein, conserved
LbrM.05.0120:mRNA	446.861	0.589569	0.0816764	7.21836	5.26188e-13	2.15197e-12	yes	up	LbrM.05.0120	hypothetical protein, conserved
LbrM.05.0130:mRNA	335.916	-0.758354	0.0937785	-8.08665	6.13277e-16	3.19044e-15	yes	down	LbrM.05.0130	protein kinase, putative
LbrM.05.0140:mRNA	744.683	0.621216	0.0796559	7.79874	6.25263e-15	3.01567e-14	yes	up	LbrM.05.0140	nucleolar RNA helicase II, putative
LbrM.05.0150:mRNA	504.451	0.752638	0.0800013	9.40782	5.06515e-21	4.01881e-20	yes	up	LbrM.05.0150	hypothetical protein, conserved
LbrM.05.0160:mRNA	291.176	-0.0698007	0.140699	-0.4961	0.619824	0.658768	no	down	LbrM.05.0160	hypothetical protein, unknown function
LbrM.05.0170:mRNA	382.169	0.226181	0.0796357	2.84019	0.00450863	0.00671303	yes	up	LbrM.05.0170	basal body component, putative
LbrM.05.0180:mRNA	367.456	-0.519816	0.105679	-4.91883	8.70631e-07	1.95475e-06	yes	down	LbrM.05.0180	dihydrolipoamide branched chain transacylase, putative
LbrM.05.0190:mRNA	757.833	0.863751	0.0854991	10.1025	5.38726e-24	5.32495e-23	yes	up	LbrM.05.0190	Fip1 motif/Zinc finger C-x8-C-x5-C-x3-H type (and similar), putative
LbrM.05.0200:mRNA	772.934	0.447757	0.0652957	6.85737	7.01379e-12	2.57916e-11	yes	up	LbrM.05.0200	50S ribosome-binding GTPase, putative
LbrM.05.0210:mRNA	482.136	-0.244889	0.107513	-2.27778	0.0227399	0.0308718	yes	down	LbrM.05.0210	hypothetical protein, conserved
LbrM.05.0220:mRNA	377.851	0.160591	0.0743667	2.15944	0.0308159	0.0410345	yes	up	LbrM.05.0220	hydrogenase, putative
LbrM.05.0230:mRNA	263.188	-0.00741821	0.0949938	-0.0780915	0.937755	0.945851	no	down	LbrM.05.0230	viscerotropic leishmaniasis antigen, putative
LbrM.05.0240:mRNA	221.227	0.197448	0.113222	1.7439	0.0811771	0.102081	no	up	LbrM.05.0240	hypothetical protein, conserved
LbrM.05.0250:mRNA	510.828	0.399543	0.130661	3.05787	0.00222918	0.0034519	yes	up	LbrM.05.0250	hypothetical protein, conserved
LbrM.05.0260:mRNA	290.288	0.514413	0.103511	4.96963	6.70816e-07	1.52617e-06	yes	up	LbrM.05.0260	hypothetical protein, conserved
LbrM.05.0270:mRNA	2049.24	0.880692	0.0623089	14.1343	2.3349e-45	8.18613e-44	yes	up	LbrM.05.0270	protein tyrosine phosphatase, putative
LbrM.05.0280:mRNA	399.229	-0.146805	0.0831793	-1.76492	0.0775776	0.0978847	no	down	LbrM.05.0280	ARP2/3 complex 16kDa subunit, putative
LbrM.05.0290:mRNA	436.433	0.233329	0.073376	3.17991	0.00147322	0.00233552	yes	up	LbrM.05.0290	phosphate carrier protein, mitochondrial precursor-like protein
LbrM.05.0300:mRNA	546.242	0.503269	0.0698873	7.20116	5.97038e-13	2.42841e-12	yes	up	LbrM.05.0300	hypothetical protein, conserved
LbrM.05.0310:mRNA	182.515	0.669182	0.122613	5.45766	4.8246e-08	1.2319e-07	yes	up	LbrM.05.0310	monothiol glutaredoxin, putative
LbrM.05.0320:mRNA	546.902	0.228514	0.0701564	3.25721	0.00112512	0.00180707	yes	up	LbrM.05.0320	DNA replication licensing factor MCM8, putative
LbrM.05.0330:mRNA	229.832	-0.304472	0.112574	-2.70465	0.00683772	0.00991984	yes	down	LbrM.05.0330	hypothetical protein, conserved
LbrM.05.0340:mRNA	306.384	-2.19975	0.24861	-8.84819	8.89484e-19	5.89445e-18	yes	down	LbrM.05.0340	dual specificity phosphatase-like protein
LbrM.05.0350:mRNA	4984.83	0.076893	0.0532649	1.4436	0.148853	0.179375	no	up	LbrM.05.0350	trypanothione reductase
LbrM.05.0360:mRNA	304.474	0.198917	0.0934088	2.12954	0.0332098	0.0440507	yes	up	LbrM.05.0360	ATP-dependent RNA helicase, putative
LbrM.05.0370:mRNA	889.465	0.282871	0.0522549	5.4133	6.18747e-08	1.56047e-07	yes	up	LbrM.05.0370	hypothetical protein, conserved
LbrM.05.0380:mRNA	1171.98	-0.268003	0.109498	-2.44756	0.0143828	0.0199656	yes	down	LbrM.05.0380	microtubule-associated protein, putative
LbrM.05.0390:mRNA	41.6219	-2.55905	0.313136	-8.17233	3.02477e-16	1.61033e-15	yes	down	LbrM.05.0390	microtubule-associated protein, putative (fragment)
LbrM.05.0400:mRNA	2758.86	-0.163766	0.0617203	-2.65335	0.00796963	0.0114395	yes	down	LbrM.05.0400	protein kinase, putative
LbrM.05.0410:mRNA	516.395	-0.803556	0.0707351	-11.3601	6.60891e-30	9.82237e-29	yes	down	LbrM.05.0410	structural maintenance of chromosome (SMC), putative
LbrM.05.0420:mRNA	514.317	-0.100627	0.0806067	-1.24837	0.211895	0.248945	no	down	LbrM.05.0420	TPR repeat, putative
LbrM.05.0430:mRNA	274.984	0.282395	0.0983838	2.87034	0.00410031	0.00614972	yes	up	LbrM.05.0430	dynein-light chain-protein, putative
LbrM.05.0440:mRNA	286.187	-0.349355	0.0980748	-3.56213	0.000367858	0.000625858	yes	down	LbrM.05.0440	hypothetical protein, conserved
LbrM.05.0450:mRNA	731.903	0.229809	0.0647438	3.54951	0.000385949	0.000654876	yes	up	LbrM.05.0450	hypothetical protein, conserved
LbrM.05.0460:mRNA	738.238	1.08764	0.135264	8.04084	8.92282e-16	4.60395e-15	yes	up	LbrM.05.0460	hypothetical protein, conserved
LbrM.05.0470:mRNA	880.476	-0.156399	0.0877134	-1.78307	0.0745747	0.0942989	no	down	LbrM.05.0470	GTPase, putative
LbrM.05.0480:mRNA	351.387	0.537074	0.107144	5.01263	5.36901e-07	1.23244e-06	yes	up	LbrM.05.0480	hypothetical protein, unknown function
LbrM.05.0490:mRNA	665.668	-1.00163	0.118851	-8.42762	3.5276e-17	2.02948e-16	yes	down	LbrM.05.0490	monocarboxylate transporter-like protein
LbrM.05.0500:mRNA	363.139	-0.0302785	0.0945848	-0.32012	0.748877	0.777921	no	down	LbrM.05.0500	hypothetical protein, conserved
LbrM.05.0510:mRNA	1265.03	1.55903	0.103054	15.1283	1.05411e-51	5.14755e-50	yes	up	LbrM.05.0510	ATP synthase F1, alpha subunit, putative (fragment)
LbrM.05.0520:mRNA	4076.08	0.939589	0.0453386	20.7238	2.11163e-95	5.24964e-93	yes	up	LbrM.05.0520	ATP synthase F1, alpha subunit, putative
LbrM.05.0530:mRNA	702.348	0.0314459	0.0618572	0.508363	0.611199	0.650445	no	up	LbrM.05.0530	nuclear receptor binding factor-like protein
LbrM.05.0540:mRNA	957.012	-0.556403	0.0602209	-9.23937	2.47962e-20	1.8646e-19	yes	down	LbrM.05.0540	kinetoplast-associated protein-like protein
LbrM.05.0550:mRNA	22.6353	-0.432875	0.283437	-1.52724	0.126702	0.154407	no	down	LbrM.05.0550	u6 snrna-associated sm-like protein lsm3
LbrM.05.0560:mRNA	215.505	-0.222546	0.0982401	-2.26532	0.0234929	0.0318308	yes	down	LbrM.05.0560	protein kinase, putative
LbrM.05.0570:mRNA	343.636	-1.04713	0.13181	-7.94423	1.95395e-15	9.84051e-15	yes	down	LbrM.05.0570	hypothetical protein, conserved
LbrM.05.0580:mRNA	225.341	0.274595	0.0991392	2.76979	0.00560924	0.00821753	yes	up	LbrM.05.0580	hypothetical protein, conserved
LbrM.05.0590:mRNA	833.309	-0.0811485	0.0555748	-1.46017	0.144245	0.174104	no	down	LbrM.05.0590	hypothetical protein, conserved
LbrM.05.0600:mRNA	521.246	0.164739	0.0727206	2.26537	0.0234903	0.0318308	yes	up	LbrM.05.0600	Fcf2 pre-rRNA processing, putative
LbrM.05.0610:mRNA	726.033	0.35073	0.0735504	4.76857	1.85537e-06	4.0343e-06	yes	up	LbrM.05.0610	hypothetical protein, conserved
LbrM.05.0620:mRNA	759.136	0.0211711	0.0699161	0.302807	0.762037	0.789961	no	up	LbrM.05.0620	Protein of unknown function (DUF1308), putative
LbrM.05.0630:mRNA	712.319	0.728884	0.0867431	8.40279	4.35983e-17	2.48217e-16	yes	up	LbrM.05.0630	hypothetical protein, conserved
LbrM.05.0640:mRNA	2777.04	-0.83178	0.175654	-4.73535	2.1868e-06	4.70509e-06	yes	down	LbrM.05.0640	hypothetical protein, conserved
LbrM.05.0650:mRNA	365.042	0.305531	0.0800792	3.81536	0.000135985	0.000242368	yes	up	LbrM.05.0650	nitroreductase-like protein
LbrM.05.0660:mRNA	996.599	-1.497	0.176624	-8.4756	2.33863e-17	1.36362e-16	yes	down	LbrM.05.0660	hypothetical protein, conserved
LbrM.05.0670:mRNA	179.42	0.556263	0.128816	4.31829	1.57244e-05	3.08767e-05	yes	up	LbrM.05.0670	sre-2/carboxylate carrier-like protein
LbrM.05.0680:mRNA	968.161	-1.10963	0.114695	-9.67463	3.8648e-22	3.38748e-21	yes	down	LbrM.05.0680	hypothetical protein, conserved
LbrM.05.0690:mRNA	1160.85	-0.451784	0.0691322	-6.53508	6.35763e-11	2.13938e-10	yes	down	LbrM.05.0690	hypothetical protein, conserved
LbrM.05.0700:mRNA	1164.23	-0.746735	0.0808329	-9.23801	2.51125e-20	1.88666e-19	yes	down	LbrM.05.0700	phophatase-like protein
LbrM.05.0710:mRNA	841.54	-0.649216	0.0734981	-8.8331	1.01814e-18	6.69299e-18	yes	down	LbrM.05.0710	hypothetical protein, conserved
LbrM.05.0720:mRNA	491.737	0.0944548	0.0801909	1.17787	0.238847	0.277471	no	up	LbrM.05.0720	Vta1 like, putative
LbrM.05.0730:mRNA	1029.29	0.245016	0.0541574	4.52414	6.06402e-06	1.24094e-05	yes	up	LbrM.05.0730	Flavodoxin/Radical SAM superfamily/Wyosine base formation, putative
LbrM.05.0740:mRNA	538.365	-1.39652	0.155653	-8.97201	2.91154e-19	2.0022e-18	yes	down	LbrM.05.0740	kinesin-like protein
LbrM.05.0750:mRNA	1919.48	-0.511599	0.0786363	-6.50589	7.72357e-11	2.5716e-10	yes	down	LbrM.05.0750	hypothetical protein, unknown function
LbrM.05.0760:mRNA	1080.07	0.11051	0.0668519	1.65306	0.0983187	0.121936	no	up	LbrM.05.0760	hypothetical protein, conserved
LbrM.05.0770:mRNA	283.761	0.240862	0.100978	2.38528	0.0170659	0.0235072	yes	up	LbrM.05.0770	Mitochondrial glycoprotein, putative
LbrM.05.0780:mRNA	356.356	-0.273619	0.0955433	-2.86383	0.00418557	0.00626841	yes	down	LbrM.05.0780	MYND zinc finger (ZnF) domain-like protein
LbrM.05.0790:mRNA	520.5	-0.327106	0.0904457	-3.6166	0.000298502	0.000513291	yes	down	LbrM.05.0790	hypothetical protein, conserved
LbrM.05.0800:mRNA	1406.22	1.54114	0.126267	12.2054	2.90787e-34	5.66654e-33	yes	up	LbrM.05.0800	methylthioadenosine phosphorylase, putative
LbrM.05.0810:mRNA	2121.57	-0.831792	0.0425742	-19.5375	5.27095e-85	8.82507e-83	yes	down	LbrM.05.0810	hypothetical protein, unknown function
LbrM.05.0820:mRNA	1100.3	-0.0632996	0.054783	-1.15546	0.247902	0.287014	no	down	LbrM.05.0820	zinc-finger of a C2HC-type, putative
LbrM.05.0830:mRNA	273.743	0.218924	0.107772	2.03136	0.0422184	0.0553114	yes	up	LbrM.05.0830	hypothetical protein, conserved
LbrM.05.0840:mRNA	704.838	-1.0709	0.103138	-10.3833	2.95535e-25	3.18185e-24	yes	down	LbrM.05.0840	hypothetical protein, conserved
LbrM.05.0850:mRNA	359.778	0.720951	0.112236	6.42356	1.33128e-10	4.30841e-10	yes	up	LbrM.05.0850	hypothetical protein, conserved
LbrM.05.0860:mRNA	1116.36	-0.485697	0.0704474	-6.89446	5.40709e-12	2.01819e-11	yes	down	LbrM.05.0860	CPSF A subunit region, putative
LbrM.05.0870:mRNA	1009.02	0.0267375	0.144274	0.185325	0.852974	0.870698	no	up	LbrM.05.0870	surface antigen-like protein
LbrM.05.0880:mRNA	1303.58	-0.339192	0.0514301	-6.59521	4.24665e-11	1.45589e-10	yes	down	LbrM.05.0880	hypothetical protein, conserved
LbrM.05.0890:mRNA	1590.76	-1.62316	0.194877	-8.32914	8.14343e-17	4.551e-16	yes	down	LbrM.05.0890	CYC2-like cyclin, putative
LbrM.05.0900:mRNA	870.558	-0.557676	0.147266	-3.78686	0.000152563	0.000270039	yes	down	LbrM.05.0900	paraflagellar rod protein, putative
LbrM.05.0910:mRNA	452.668	0.0304486	0.0792438	0.38424	0.700801	0.733993	no	up	LbrM.05.0910	ubiquitin-conjugating enzyme E2, putative
LbrM.05.0920:mRNA	1095.35	-0.356007	0.0791037	-4.50051	6.77919e-06	1.38143e-05	yes	down	LbrM.05.0920	hypothetical protein, conserved
LbrM.05.0930:mRNA	619.793	-0.147055	0.0703741	-2.08962	0.0366516	0.0483269	yes	down	LbrM.05.0930	glutaminyl cyclase, putative
LbrM.05.0940:mRNA	1913.2	0.839016	0.0572826	14.647	1.4086e-48	5.83645e-47	yes	up	LbrM.05.0940	metallo-peptidase, Clan M-, Family M49
LbrM.05.0960:mRNA	7.54962	0.786018	0.524089	1.49978	0.133671	0.162201	no	up	LbrM.05.0960	hypothetical protein
LbrM.05.0970:mRNA	207.933	1.16887	0.11836	9.87554	5.31474e-23	4.96608e-22	yes	up	LbrM.05.0970	3-mercaptopyruvate sulfurtransferase
LbrM.05.0980:mRNA	800.121	0.751857	0.0649687	11.5726	5.67356e-31	8.91684e-30	yes	up	LbrM.05.0980	NADH-ubiquinone oxidoreductase, mitochondrial, putative
LbrM.05.0990:mRNA	98.5284	2.02507	0.168375	12.0271	2.55891e-33	4.65483e-32	yes	up	LbrM.05.0990	hypothetical protein, conserved
LbrM.05.1000:mRNA	1085.19	-0.0119845	0.066086	-0.181348	0.856095	0.873775	no	down	LbrM.05.1000	hypothetical protein, conserved
LbrM.05.1010:mRNA	365.037	0.323824	0.0837477	3.86666	0.000110336	0.000198682	yes	up	LbrM.05.1010	methyltransferase-like protein
LbrM.05.1020:mRNA	707.172	0.303891	0.0599563	5.06855	4.00862e-07	9.3058e-07	yes	up	LbrM.05.1020	hypothetical protein, conserved
LbrM.05.1030:mRNA	283.794	1.13992	0.123404	9.23738	2.52612e-20	1.89436e-19	yes	up	LbrM.05.1030	hypothetical protein, conserved
LbrM.05.1040:mRNA	330.817	0.888149	0.0985958	9.00798	2.09893e-19	1.45805e-18	yes	up	LbrM.05.1040	stomatin-like protein
LbrM.05.1050:mRNA	363.485	0.122552	0.0990341	1.23747	0.215911	0.25312	no	up	LbrM.05.1050	hypothetical protein, unknown function
LbrM.05.1060:mRNA	3034.1	1.08895	0.0582832	18.6838	6.7064e-78	8.22038e-76	yes	up	LbrM.05.1060	ATPase, putative
LbrM.05.1070:mRNA	1281.93	0.537313	0.0569737	9.4309	4.06587e-21	3.25746e-20	yes	up	LbrM.05.1070	Legume-like lectin family, putative
LbrM.05.1080:mRNA	1168.72	0.454194	0.0516671	8.79076	1.48546e-18	9.65666e-18	yes	up	LbrM.05.1080	Phosphatidylinositol 4-phosphate 5-kinase, putative
LbrM.05.1090:mRNA	602.196	0.105319	0.0903363	1.16586	0.243672	0.282397	no	up	LbrM.05.1090	double-strand-break repair protein rad21 homolog, putative
LbrM.05.1100:mRNA	526.737	0.555749	0.0799327	6.95272	3.5832e-12	1.35781e-11	yes	up	LbrM.05.1100	methyltransferase domain containing protein, putative
LbrM.05.1110:mRNA	76.6652	-0.480385	0.165403	-2.90433	0.00368042	0.00555141	yes	down	LbrM.05.1110	DNA-directed RNA polymerase I largest subunit
LbrM.05.1120:mRNA	5016.43	-0.595595	0.0812742	-7.32822	2.33229e-13	9.87822e-13	yes	down	LbrM.05.1120	hypothetical protein, conserved
LbrM.05.1130:mRNA	60.3246	-0.809329	0.199051	-4.06594	4.78393e-05	8.94017e-05	yes	down	LbrM.05.1130	hypothetical protein, conserved
LbrM.05.1140:mRNA	321.936	0.850292	0.0882046	9.64	5.41898e-22	4.68465e-21	yes	up	LbrM.05.1140	V-type proton ATPase subunit D, putative
LbrM.05.1150:mRNA	355.361	0.289006	0.0836545	3.45475	0.000550794	0.000918812	yes	up	LbrM.05.1150	hypothetical protein, unknown function
LbrM.05.1160:mRNA	848.106	0.965817	0.0772658	12.4999	7.47229e-36	1.57186e-34	yes	up	LbrM.05.1160	fatty acid elongase, putative
LbrM.05.1170:mRNA	1549.67	-0.18261	0.0859197	-2.12535	0.033557	0.0444753	yes	down	LbrM.05.1170	hypothetical protein, conserved
LbrM.05.1180:mRNA	678.434	-0.52791	0.099964	-5.281	1.28481e-07	3.13707e-07	yes	down	LbrM.05.1180	hypothetical protein, conserved
LbrM.05.1190:mRNA	456.685	0.897666	0.146709	6.11868	9.43557e-10	2.82516e-09	yes	up	LbrM.05.1190	prefoldin subunit, putative
LbrM.05.1200:mRNA	351.888	0.471006	0.0814294	5.78422	7.2848e-09	2.01431e-08	yes	up	LbrM.05.1200	protein phosphatase type 1 regulator-like protein
LbrM.05.1210:mRNA	391.034	-0.786936	0.254655	-3.09021	0.00200015	0.00311371	yes	down	LbrM.05.1210	surface antigen like protein
LbrM.05.1220:mRNA	299.671	-0.575893	0.116121	-4.95942	7.07036e-07	1.60457e-06	yes	down	LbrM.05.1220	adenylate cyclase regulatory protein-like protein
LbrM.05.1230:mRNA	2.78592	-1.822	1.01652	-1.7924	0.0730696	0.0924954	no	down	LbrM.05.1230	hypothetical protein
LbrM.05.ncRNA1:ncRNA	94.485	1.22196	0.264331	4.62284	3.78529e-06	7.89991e-06	yes	up	LbrM.05.ncRNA1	signal recognition particle RNA, SRP RNA 7SL
LbrM.05.snoRNA1:snoRNA	129.611	1.49264	0.322637	4.62637	3.72122e-06	7.7741e-06	yes	up	LbrM.05.snoRNA1	LM5C1C4
LbrM.05.snoRNA3:snoRNA	15.2151	0.588833	0.360601	1.63292	0.102486	0.126691	no	up	LbrM.05.snoRNA3	LM5C1C5
LbrM.05.tRNA1:tRNA	26.6584	1.0323	0.276335	3.73568	0.00018721	0.00032881	yes	up	LbrM.05.tRNA1	tRNA-Arg
LbrM.06.0010:mRNA	459.862	-1.00875	0.186514	-5.40846	6.35702e-08	1.60224e-07	yes	down	LbrM.06.0010	ABC transporter, putative
LbrM.06.0020:mRNA	880.048	-0.353206	0.112314	-3.1448	0.00166198	0.00261405	yes	down	LbrM.06.0020	hypothetical protein, conserved
LbrM.06.0030:mRNA	3463.02	-1.18428	0.191318	-6.19011	6.01219e-10	1.84045e-09	yes	down	LbrM.06.0030	WD domain, G-beta repeat, putative
LbrM.06.0040:mRNA	533.467	0.221289	0.107358	2.06122	0.0392821	0.0516376	yes	up	LbrM.06.0040	39S mitochondrial ribosomal protein L46, putative
LbrM.06.0050:mRNA	860.039	-1.33216	0.16212	-8.2171	2.08485e-16	1.12601e-15	yes	down	LbrM.06.0050	pumilio/PUF RNA binding protein 5, putative
LbrM.06.0060:mRNA	857.699	-0.492707	0.120063	-4.10374	4.06529e-05	7.64419e-05	yes	down	LbrM.06.0060	hypothetical protein, conserved
LbrM.06.0070:mRNA	313.136	0.158197	0.0898616	1.76045	0.0783309	0.0987441	no	up	LbrM.06.0070	hypothetical protein, conserved
LbrM.06.0080:mRNA	523.21	-1.00131	0.140621	-7.12064	1.07431e-12	4.27224e-12	yes	down	LbrM.06.0080	ATP-binding cassette protein subfamily G, member 2
LbrM.06.0090:mRNA	948.634	0.39667	0.0568338	6.97947	2.96291e-12	1.13112e-11	yes	up	LbrM.06.0090	hypothetical protein, conserved
LbrM.06.0100:mRNA	1483.41	0.725817	0.0652266	11.1276	9.20689e-29	1.25679e-27	yes	up	LbrM.06.0100	cyclophilin 2
LbrM.06.0110:mRNA	699.239	0.558424	0.0995405	5.61002	2.02301e-08	5.35727e-08	yes	up	LbrM.06.0110	hypothetical protein, conserved
LbrM.06.0120:mRNA	1092.29	0.357094	0.058658	6.08773	1.14526e-09	3.40178e-09	yes	up	LbrM.06.0120	proteasome beta 6 subunit, putative
LbrM.06.0130:mRNA	288.993	0.858861	0.132775	6.46855	9.89482e-11	3.24579e-10	yes	up	LbrM.06.0130	hypothetical protein, conserved
LbrM.06.0140:mRNA	596.496	0.307278	0.0713745	4.30516	1.66868e-05	3.26727e-05	yes	up	LbrM.06.0140	HD domain containing protein, putative
LbrM.06.0150:mRNA	258.844	0.5505	0.0907234	6.06789	1.29601e-09	3.82875e-09	yes	up	LbrM.06.0150	Trm112p-like protein, putative
LbrM.06.0160:mRNA	877.109	0.310522	0.0816593	3.80266	0.000143153	0.00025448	yes	up	LbrM.06.0160	kinesin-like protein
LbrM.06.0170:mRNA	617.283	-0.262958	0.106768	-2.4629	0.0137819	0.0191899	yes	down	LbrM.06.0170	hypothetical protein, conserved
LbrM.06.0180:mRNA	879.784	-0.120152	0.0643872	-1.86608	0.0620299	0.0793163	no	down	LbrM.06.0180	hypothetical protein, conserved
LbrM.06.0190:mRNA	542.455	0.563448	0.0950463	5.92815	3.06374e-09	8.74868e-09	yes	up	LbrM.06.0190	FHA domain containing protein, putative
LbrM.06.0200:mRNA	332.067	0.260975	0.0905487	2.88215	0.00394967	0.00593431	yes	up	LbrM.06.0200	hypothetical protein, conserved
LbrM.06.0210:mRNA	552.345	1.12324	0.0655591	17.1333	8.37823e-66	7.01377e-64	yes	up	LbrM.06.0210	hypothetical protein, conserved
LbrM.06.0220:mRNA	1969.76	-0.184652	0.0572432	-3.22575	0.00125643	0.0020058	yes	down	LbrM.06.0220	Present in the outer mitochondrial membrane proteome 34
LbrM.06.0230:mRNA	816.636	0.651009	0.0719464	9.04853	1.44905e-19	1.01868e-18	yes	up	LbrM.06.0230	hypothetical protein, conserved
LbrM.06.0240:mRNA	1740.52	-0.667429	0.0780149	-8.55515	1.17719e-17	7.10121e-17	yes	down	LbrM.06.0240	5'-3' exoribonuclease A, putative
LbrM.06.0250:mRNA	768.066	0.372097	0.0796709	4.67042	3.00579e-06	6.35391e-06	yes	up	LbrM.06.0250	hypothetical protein, conserved
LbrM.06.0260:mRNA	434.842	0.123557	0.0820232	1.50637	0.131973	0.160353	no	up	LbrM.06.0260	hypothetical protein, conserved
LbrM.06.0270:mRNA	210.724	0.404595	0.0996597	4.05976	4.91222e-05	9.16322e-05	yes	up	LbrM.06.0270	ribonuclease H1, putative
LbrM.06.0280:mRNA	330.157	-0.16412	0.086241	-1.90303	0.0570362	0.0732851	no	down	LbrM.06.0280	MYND finger domain-like protein
LbrM.06.0290:mRNA	900.884	0.226299	0.0609945	3.71016	0.00020713	0.000361642	yes	up	LbrM.06.0290	folate/biopterin transporter, putative
LbrM.06.0300:mRNA	919.3	0.052012	0.0612561	0.849091	0.395831	0.440205	no	up	LbrM.06.0300	hypothetical protein, conserved
LbrM.06.0310:mRNA	1007.26	-0.0863289	0.0571189	-1.51139	0.130689	0.158856	no	down	LbrM.06.0310	hypothetical protein, conserved
LbrM.06.0320:mRNA	815.37	0.310086	0.0606949	5.10892	3.24006e-07	7.60992e-07	yes	up	LbrM.06.0320	serine peptidase, clan SC, family S9A-like protein
LbrM.06.0330:mRNA	741.363	0.474735	0.0950294	4.99567	5.86328e-07	1.34139e-06	yes	up	LbrM.06.0330	NAD(P)-dependent steroid dehydrogenase protein, putative
LbrM.06.0340:mRNA	395.765	0.383735	0.092918	4.12983	3.63038e-05	6.86101e-05	yes	up	LbrM.06.0340	hypothetical protein, conserved
LbrM.06.0350:mRNA	3023.7	0.796993	0.0637175	12.5082	6.73016e-36	1.42305e-34	yes	up	LbrM.06.0350	glutamine synthetase, putative
LbrM.06.0360:mRNA	395.041	0.382191	0.0755231	5.06058	4.17973e-07	9.69206e-07	yes	up	LbrM.06.0360	Present in the outer mitochondrial membrane proteome 35
LbrM.06.0370:mRNA	489.795	-0.597565	0.0886932	-6.73744	1.61203e-11	5.7326e-11	yes	down	LbrM.06.0370	hypothetical protein, conserved
LbrM.06.0380:mRNA	253.174	-0.966324	0.116351	-8.30527	9.95943e-17	5.52075e-16	yes	down	LbrM.06.0380	fructose biphosphate aldolase (pseudogene), putative
LbrM.06.0390:mRNA	937.864	0.637125	0.22683	2.80882	0.00497234	0.00734745	yes	up	LbrM.06.0390	60S ribosomal protein L19, putative
LbrM.06.0400:mRNA	267.311	0.384098	0.107779	3.56375	0.000365593	0.000622655	yes	up	LbrM.06.0400	hypothetical protein, conserved
LbrM.06.0410:mRNA	4430.91	0.432579	0.146897	2.94478	0.00323181	0.00491093	yes	up	LbrM.06.0410	60S ribosomal protein L19, putative
LbrM.06.0420:mRNA	3457.34	0.593591	0.0900488	6.59188	4.34285e-11	1.48515e-10	yes	up	LbrM.06.0420	60S ribosomal protein L19, putative
LbrM.06.0430:mRNA	854.206	-0.111853	0.0596029	-1.87663	0.0605688	0.0775326	no	down	LbrM.06.0430	hypothetical protein, conserved
LbrM.06.0440:mRNA	633.476	-0.0199997	0.0635902	-0.314509	0.753135	0.781918	no	down	LbrM.06.0440	hypothetical protein, conserved
LbrM.06.0450:mRNA	1490.9	-0.523614	0.0898699	-5.82635	5.66511e-09	1.58299e-08	yes	down	LbrM.06.0450	hypothetical protein, conserved
LbrM.06.0460:mRNA	676.199	0.0549649	0.0677038	0.811844	0.416881	0.461426	no	up	LbrM.06.0460	hypothetical protein, unknown function
LbrM.06.0470:mRNA	1408.88	-0.261038	0.0922304	-2.83028	0.00465068	0.00690823	yes	down	LbrM.06.0470	ATP-NAD kinase-like protein
LbrM.06.0480:mRNA	801.517	-0.17911	0.0667135	-2.68476	0.00725819	0.0104946	yes	down	LbrM.06.0480	condensin complex subunit 2, putative
LbrM.06.0490:mRNA	360.652	0.490949	0.0831555	5.90399	3.54821e-09	1.00655e-08	yes	up	LbrM.06.0490	hypothetical protein, conserved
LbrM.06.0500:mRNA	614.063	0.441755	0.0647968	6.81754	9.26123e-12	3.36489e-11	yes	up	LbrM.06.0500	hypothetical protein, conserved
LbrM.06.0510:mRNA	304.903	0.342136	0.0938472	3.64567	0.000266691	0.000460715	yes	up	LbrM.06.0510	SpoU rRNA Methylase family, putative
LbrM.06.0520:mRNA	444.365	-0.76151	0.120538	-6.31759	2.65674e-10	8.39272e-10	yes	down	LbrM.06.0520	U-box domain containing protein, putative
LbrM.06.0530:mRNA	1145.61	-0.441368	0.0702278	-6.2848	3.2827e-10	1.03027e-09	yes	down	LbrM.06.0530	hypothetical protein, conserved
LbrM.06.0540:mRNA	268.652	0.15043	0.111819	1.3453	0.178529	0.212484	no	up	LbrM.06.0540	hypothetical protein, conserved
LbrM.06.0550:mRNA	862.357	0.090994	0.0611795	1.48733	0.136928	0.16576	no	up	LbrM.06.0550	hypothetical protein, conserved
LbrM.06.0560:mRNA	1060.1	-0.339762	0.101843	-3.33615	0.000849472	0.00138688	yes	down	LbrM.06.0560	hypothetical protein, conserved
LbrM.06.0570:mRNA	447.288	0.576098	0.0862673	6.67806	2.42123e-11	8.46346e-11	yes	up	LbrM.06.0570	deoxyuridine triphosphatase, putative
LbrM.06.0580:mRNA	9567.28	1.10557	0.135819	8.14	3.95276e-16	2.08677e-15	yes	up	LbrM.06.0580	60S ribosomal protein L23a, putative
LbrM.06.0590:mRNA	4790.78	1.4114	0.142559	9.90048	4.14283e-23	3.89768e-22	yes	up	LbrM.06.0590	60S ribosomal protein L23a, putative
LbrM.06.0600:mRNA	544.989	-1.10881	0.0819022	-13.5382	9.30033e-42	2.7153e-40	yes	down	LbrM.06.0600	hypothetical protein, conserved
LbrM.06.0610:mRNA	945.668	-0.412024	0.0623034	-6.61319	3.76134e-11	1.29438e-10	yes	down	LbrM.06.0610	hypothetical protein, conserved
LbrM.06.0620:mRNA	335.097	-0.130694	0.0955494	-1.36781	0.171371	0.204558	no	down	LbrM.06.0620	carbonic anhydrase family protein, putative
LbrM.06.0630:mRNA	748.522	0.239672	0.0585653	4.09238	4.26959e-05	8.01183e-05	yes	up	LbrM.06.0630	Putative Phosphatase/Protein of unknown function DUF89, putative
LbrM.06.0640:mRNA	2664.27	-1.10405	0.0948038	-11.6457	2.41417e-31	3.89879e-30	yes	down	LbrM.06.0640	protein kinase, putative
LbrM.06.0650:mRNA	1197.27	-0.354878	0.0989831	-3.58524	0.00033677	0.000575597	yes	down	LbrM.06.0650	lanosterol synthase, putative
LbrM.06.0660:mRNA	1655.08	-0.396515	0.119317	-3.3232	0.000889913	0.00144916	yes	down	LbrM.06.0660	hypothetical protein, conserved
LbrM.06.0670:mRNA	4007.47	-0.698038	0.126299	-5.52688	3.25967e-08	8.45207e-08	yes	down	LbrM.06.0670	hypothetical protein, conserved
LbrM.06.0680:mRNA	361.722	0.819811	0.110011	7.4521	9.1863e-14	4.01944e-13	yes	up	LbrM.06.0680	hypothetical protein, conserved
LbrM.06.0690:mRNA	593.263	0.769893	0.0659754	11.6694	1.82714e-31	2.99797e-30	yes	up	LbrM.06.0690	hypothetical protein, conserved
LbrM.06.0700:mRNA	2235.2	-0.547809	0.0930408	-5.88783	3.91292e-09	1.10619e-08	yes	down	LbrM.06.0700	hypothetical protein, conserved
LbrM.06.0710:mRNA	2157.88	-1.37006	0.187184	-7.31934	2.49187e-13	1.05378e-12	yes	down	LbrM.06.0710	YEATS family, putative
LbrM.06.0720:mRNA	1113.94	-0.609909	0.0509329	-11.9748	4.81783e-33	8.6489e-32	yes	down	LbrM.06.0720	serine-threonine dehydratase, putative
LbrM.06.0730:mRNA	602.726	-0.125686	0.064884	-1.93708	0.0527354	0.0681002	no	down	LbrM.06.0730	hypothetical protein, conserved
LbrM.06.0740:mRNA	577.182	-0.343441	0.0921229	-3.72808	0.000192947	0.000338263	yes	down	LbrM.06.0740	Haemolysin-III related, putative
LbrM.06.0750:mRNA	833.117	0.117604	0.0571398	2.05819	0.0395723	0.0520024	yes	up	LbrM.06.0750	hypothetical protein, conserved
LbrM.06.0760:mRNA	2102.39	-1.49379	0.164948	-9.05613	1.3516e-19	9.5591e-19	yes	down	LbrM.06.0760	Double RNA binding domain protein 12
LbrM.06.0770:mRNA	2072.12	-0.244719	0.087529	-2.79586	0.00517616	0.00762255	yes	down	LbrM.06.0770	hypothetical protein, conserved
LbrM.06.0780:mRNA	2038.71	-0.877942	0.0734662	-11.9503	6.46991e-33	1.15389e-31	yes	down	LbrM.06.0780	hypothetical protein, unknown function
LbrM.06.0790:mRNA	512.621	0.228238	0.0725573	3.14563	0.00165731	0.00260771	yes	up	LbrM.06.0790	Qb-SNARE protein, putative
LbrM.06.0800:mRNA	1316.77	-0.430181	0.0621838	-6.9179	4.58372e-12	1.72183e-11	yes	down	LbrM.06.0800	lipin, putative
LbrM.06.0810:mRNA	874.081	0.455158	0.0690309	6.59353	4.29476e-11	1.47054e-10	yes	up	LbrM.06.0810	hypothetical protein, conserved
LbrM.06.0820:mRNA	3145.53	-0.87278	0.127202	-6.86137	6.82032e-12	2.51027e-11	yes	down	LbrM.06.0820	hypothetical protein, conserved
LbrM.06.0830:mRNA	1654.04	0.303504	0.0499454	6.0767	1.22677e-09	3.63337e-09	yes	up	LbrM.06.0830	dihydrofolate reductase-thymidylate synthase
LbrM.06.0840:mRNA	664.336	0.387202	0.0788394	4.91128	9.04847e-07	2.0288e-06	yes	up	LbrM.06.0840	protein arginine n-methyltransferase 7
LbrM.06.0850:mRNA	699.842	-0.586218	0.0825929	-7.09768	1.26867e-12	5.00393e-12	yes	down	LbrM.06.0850	acyl-coenzyme a dehydrogenase, putative
LbrM.06.0860:mRNA	817.13	-0.494736	0.134268	-3.68468	0.00022899	0.000398185	yes	down	LbrM.06.0860	hypothetical protein, conserved
LbrM.06.0870:mRNA	420.806	0.10901	0.0955271	1.14114	0.25381	0.293028	no	up	LbrM.06.0870	acyl-coenzyme a dehydrogenase, putative
LbrM.06.0880:mRNA	1368.2	-0.808855	0.0655428	-12.3409	5.45574e-35	1.09435e-33	yes	down	LbrM.06.0880	protein phosphatase 2C, putative
LbrM.06.0890:mRNA	431.651	0.0883986	0.111902	0.789963	0.429549	0.473914	no	up	LbrM.06.0890	peptidyl-tRNA hydrolase, putative
LbrM.06.0900:mRNA	361.694	-0.152774	0.0948502	-1.61068	0.107249	0.132132	no	down	LbrM.06.0900	hypothetical protein, conserved
LbrM.06.0910:mRNA	626.268	0.0702418	0.0818184	0.858509	0.390611	0.435063	no	up	LbrM.06.0910	2,4-dienoyl-coa reductase-like protein
LbrM.06.0920:mRNA	780.906	0.0965648	0.0648693	1.4886	0.136592	0.165402	no	up	LbrM.06.0920	hypothetical protein, conserved
LbrM.06.0930:mRNA	1150.16	-0.420575	0.0563702	-7.46094	8.59064e-14	3.76483e-13	yes	down	LbrM.06.0930	glucosamine-fructose-6-phosphate aminotransferase, putative
LbrM.06.0940:mRNA	481.628	0.240983	0.086924	2.77234	0.00556553	0.00815932	yes	up	LbrM.06.0940	cell cycle associated protein MOB1, putative
LbrM.06.0950:mRNA	1425.04	-0.0277567	0.0531192	-0.522536	0.601297	0.641321	no	down	LbrM.06.0950	Domain of unknown function (DUF3883), putative
LbrM.06.0960:mRNA	937.553	-0.93738	0.128663	-7.28558	3.203e-13	1.33932e-12	yes	down	LbrM.06.0960	Leucine Rich Repeat, putative
LbrM.06.0970:mRNA	2272.89	-0.567802	0.0687311	-8.26121	1.44202e-16	7.8764e-16	yes	down	LbrM.06.0970	hypothetical protein, conserved
LbrM.06.0971.1	293.892	0.507864	0.146815	3.45921	0.000541758	0.000904474	yes	up	LbrM.06.0971	hypothetical protein, unknown function
LbrM.06.0980:mRNA	274.476	0.287178	0.085419	3.362	0.000773814	0.00126891	yes	up	LbrM.06.0980	SET domain containing protein, putative
LbrM.06.0990:mRNA	659.419	0.22294	0.0657219	3.39217	0.000693426	0.00114303	yes	up	LbrM.06.0990	hypothetical protein, conserved
LbrM.06.1000:mRNA	904.767	0.605595	0.0694783	8.71631	2.87416e-18	1.81942e-17	yes	up	LbrM.06.1000	G-patch domain containing protein, putative
LbrM.06.1010:mRNA	631.412	-0.158002	0.0806441	-1.95925	0.0500832	0.0649308	no	down	LbrM.06.1010	kinesin, putative
LbrM.06.1020:mRNA	1462.41	-0.17807	0.0554404	-3.21191	0.00131854	0.00210045	yes	down	LbrM.06.1020	hypothetical protein, conserved
LbrM.06.1030:mRNA	1499.88	0.707669	0.0518829	13.6397	2.32398e-42	7.06146e-41	yes	up	LbrM.06.1030	protein disulfide isomerase
LbrM.06.1040:mRNA	262.002	-0.0109049	0.128736	-0.0847071	0.932494	0.941445	no	down	LbrM.06.1040	2OG-Fe(II) oxygenase superfamily, putative
LbrM.06.1050:mRNA	300.351	0.175704	0.08352	2.10374	0.035401	0.0467531	yes	up	LbrM.06.1050	deoxyribose-phosphate aldolase, putative
LbrM.06.1060:mRNA	237.948	0.417846	0.0993781	4.2046	2.6154e-05	5.00625e-05	yes	up	LbrM.06.1060	Staphylococcal nuclease homologue, putative
LbrM.06.1070:mRNA	355.831	-0.467126	0.118386	-3.94579	7.95386e-05	0.000145234	yes	down	LbrM.06.1070	hypothetical protein, conserved
LbrM.06.1080:mRNA	225.072	-0.807315	0.166045	-4.86202	1.16194e-06	2.58264e-06	yes	down	LbrM.06.1080	peripherally associated ATOM36
LbrM.06.1090:mRNA	1419.06	-0.447624	0.0676904	-6.61282	3.77068e-11	1.29705e-10	yes	down	LbrM.06.1090	hypothetical protein, conserved
LbrM.06.1100:mRNA	374.972	0.0852133	0.087357	0.975461	0.329332	0.372462	no	up	LbrM.06.1100	hypothetical protein, conserved
LbrM.06.1110:mRNA	425.16	0.262281	0.101903	2.57383	0.0100581	0.0142836	yes	up	LbrM.06.1110	hypothetical protein, conserved
LbrM.06.1120:mRNA	647.68	-0.543323	0.119936	-4.5301	5.89551e-06	1.20917e-05	yes	down	LbrM.06.1120	hypothetical protein, conserved
LbrM.06.1130:mRNA	595.191	-0.104787	0.0664203	-1.57763	0.11465	0.140639	no	down	LbrM.06.1130	Domain of unknown function (DUF4379), putative
LbrM.06.1140:mRNA	1064.37	-0.106432	0.0583195	-1.82498	0.0680047	0.086404	no	down	LbrM.06.1140	hypothetical protein, conserved
LbrM.06.1150:mRNA	388.702	0.687052	0.117997	5.82262	5.79332e-09	1.61661e-08	yes	up	LbrM.06.1150	mRNA transport regulator MTR2, putative
LbrM.06.1160:mRNA	1541.16	0.265715	0.0486704	5.45948	4.77523e-08	1.22044e-07	yes	up	LbrM.06.1160	Nuclear Dbf2-related kinase
LbrM.06.1170:mRNA	436.616	0.843013	0.116206	7.25446	4.03279e-13	1.67181e-12	yes	up	LbrM.06.1170	thioredoxin, putative
LbrM.06.1180:mRNA	677.889	0.580394	0.0803668	7.2218	5.13028e-13	2.10339e-12	yes	up	LbrM.06.1180	hypothetical protein
LbrM.06.1190:mRNA	182.506	-0.464258	0.108706	-4.27078	1.94788e-05	3.78325e-05	yes	down	LbrM.06.1190	hypothetical protein, unknown function
LbrM.06.1200:mRNA	901.918	-0.143358	0.055165	-2.59871	0.00935735	0.0133277	yes	down	LbrM.06.1200	hypothetical protein, unknown function
LbrM.06.1210:mRNA	1727.39	-0.343675	0.0975798	-3.52199	0.000428323	0.000723484	yes	down	LbrM.06.1210	hypothetical protein, unknown function
LbrM.06.1220:mRNA	187.592	-0.268766	0.166287	-1.61628	0.106034	0.130774	no	down	LbrM.06.1220	Protein of unknown function (DUF1637), putative
LbrM.06.1230:mRNA	316.325	0.276597	0.0808669	3.4204	0.00062528	0.00103674	yes	up	LbrM.06.1230	FAD binding domain containing protein, putative
LbrM.06.1240:mRNA	1422.97	-0.0214793	0.0562151	-0.382092	0.702393	0.735567	no	down	LbrM.06.1240	hypothetical protein, conserved
LbrM.06.1250:mRNA	3959.99	0.0818192	0.0864524	0.946408	0.343941	0.387542	no	up	LbrM.06.1250	pteridine transporter, putative
LbrM.06.1260:mRNA	1487.11	0.777951	0.060067	12.9514	2.3075e-38	5.58429e-37	yes	up	LbrM.06.1260	coproporphyrinogen III oxidase
LbrM.06.1270:mRNA	333.481	0.570148	0.0924385	6.16786	6.92215e-10	2.10721e-09	yes	up	LbrM.06.1270	protoporphyrinogen oxidase-like protein
LbrM.06.1280:mRNA	554.254	1.43329	0.0749429	19.125	1.56267e-81	2.17291e-79	yes	up	LbrM.06.1280	hypothetical protein, unknown function
LbrM.07.0010:mRNA	511.317	-0.327181	0.0731352	-4.47364	7.68979e-06	1.55617e-05	yes	down	LbrM.07.0010	Ubiquitin-like modifier-activating enzyme ATG7, putative
LbrM.07.0020:mRNA	461.845	0.580964	0.0929097	6.253	4.02649e-10	1.25269e-09	yes	up	LbrM.07.0020	Isy1-like splicing family, putative
LbrM.07.0030:mRNA	1629.57	0.0863913	0.100087	0.863164	0.388047	0.432546	no	up	LbrM.07.0030	histone-lysine N-methyltransferase, putative
LbrM.07.0031.1	174.282	0.292001	0.109085	2.67683	0.00743229	0.0107312	yes	up	LbrM.07.0031	unspecified product
LbrM.07.0040:mRNA	137.737	-0.396704	0.119878	-3.30924	0.000935494	0.00151886	yes	down	LbrM.07.0040	hypothetical protein, conserved
LbrM.07.0050:mRNA	534.864	-0.783568	0.100749	-7.77741	7.40265e-15	3.54947e-14	yes	down	LbrM.07.0050	alpha-adaptin-like protein
LbrM.07.0060:mRNA	2098.76	0.679032	0.070234	9.66813	4.11817e-22	3.59803e-21	yes	up	LbrM.07.0060	cytochrome c1, heme protein, mitochondrial, putative
LbrM.07.0070:mRNA	269.156	0.32949	0.0981091	3.3584	0.000783946	0.00128424	yes	up	LbrM.07.0070	hypothetical protein, conserved
LbrM.07.0080:mRNA	432.391	-0.0761323	0.0714053	-1.0662	0.286333	0.327535	no	down	LbrM.07.0080	Golgi/lysosome glycoprotein 1, putative
LbrM.07.0090:mRNA	660.728	-0.279532	0.0719979	-3.8825	0.000103389	0.000186541	yes	down	LbrM.07.0090	cobalamin-dependent methionine synthase, putative
LbrM.07.0100:mRNA	1375.77	0.395457	0.072282	5.47103	4.47428e-08	1.14638e-07	yes	up	LbrM.07.0100	pitrilysin-like metalloprotease
LbrM.07.0110:mRNA	206.277	-0.131442	0.116885	-1.12454	0.260782	0.300401	no	down	LbrM.07.0110	mitochondrial calcium uptake 1, putative
LbrM.07.0120:mRNA	634.386	-0.852277	0.0891048	-9.56488	1.12336e-21	9.49132e-21	yes	down	LbrM.07.0120	Sec7 domain containing protein, putative
LbrM.07.0130:mRNA	242.005	-0.772049	0.164209	-4.70162	2.581e-06	5.5099e-06	yes	down	LbrM.07.0130	tRNA-methyl transferase, putative
LbrM.07.0140:mRNA	252.466	-0.408531	0.0946317	-4.31707	1.58116e-05	3.10332e-05	yes	down	LbrM.07.0140	hypothetical protein, conserved
LbrM.07.0150:mRNA	347.097	-0.713986	0.0823288	-8.67236	4.23237e-18	2.64854e-17	yes	down	LbrM.07.0150	Eukaryotic membrane protein family, putative
LbrM.07.0155:mRNA	531.044	0.65927	0.0869742	7.58006	3.45383e-14	1.57769e-13	yes	up	LbrM.07.0155	hypothetical protein, conserved
LbrM.07.0160:mRNA	422.59	-0.365656	0.0845565	-4.3244	1.52947e-05	3.00785e-05	yes	down	LbrM.07.0160	protein kinase, putative
LbrM.07.0170:mRNA	386.864	-1.57269	0.169835	-9.26014	2.04164e-20	1.55233e-19	yes	down	LbrM.07.0170	protein kinase, putative
LbrM.07.0180:mRNA	814.942	-0.860482	0.0866164	-9.93441	2.94929e-23	2.79722e-22	yes	down	LbrM.07.0180	hypothetical protein, unknown function
LbrM.07.0190:mRNA	480.708	-0.297598	0.0703465	-4.23046	2.33214e-05	4.49444e-05	yes	down	LbrM.07.0190	protein phosphatase 2A, regulatory subunit B, putative
LbrM.07.0200:mRNA	646.753	0.0764227	0.0690831	1.10624	0.268622	0.308695	no	up	LbrM.07.0200	phosphatidylglycerolphosphate synthase, mitochondrial, putative
LbrM.07.0210:mRNA	110.508	-0.318082	0.141501	-2.24791	0.0245817	0.0332019	yes	down	LbrM.07.0210	hypothetical protein, conserved
LbrM.07.0220:mRNA	558.311	0.0758625	0.067576	1.12263	0.261597	0.301255	no	up	LbrM.07.0220	hypothetical protein, conserved
LbrM.07.0230:mRNA	310.834	-0.0480499	0.107705	-0.446124	0.655508	0.691754	no	down	LbrM.07.0230	Cytokine-induced anti-apoptosis inhibitor 1, Fe-S biogenesis, putative
LbrM.07.0240:mRNA	1143.74	-0.0892267	0.0720263	-1.23881	0.215417	0.252649	no	down	LbrM.07.0240	phosphoglycan beta 1,3 galactosyltransferase 1
LbrM.07.0250:mRNA	701.191	0.647697	0.0900945	7.18908	6.52279e-13	2.64131e-12	yes	up	LbrM.07.0250	hypothetical protein, conserved
LbrM.07.0260:mRNA	979.236	-0.933268	0.108161	-8.62853	6.21457e-18	3.84787e-17	yes	down	LbrM.07.0260	protein kinase, putative
LbrM.07.0270:mRNA	520.645	0.0695205	0.0716493	0.970289	0.331902	0.37511	no	up	LbrM.07.0270	homoserine dehydrogenase-like protein
LbrM.07.0280:mRNA	1298.79	-0.163919	0.0843903	-1.9424	0.0520893	0.0673622	no	down	LbrM.07.0280	acetylornithine deacetylase-like protein
LbrM.07.0290:mRNA	2789.59	-1.66344	0.0740116	-22.4754	7.23136e-112	3.48977e-109	yes	down	LbrM.07.0290	ubiquitin-protein ligase-like, putative
LbrM.07.0300:mRNA	566.09	1.08225	0.0825651	13.1078	2.97073e-39	7.49904e-38	yes	up	LbrM.07.0300	Uncharacterised protein family (UPF0172), putative
LbrM.07.0310:mRNA	2072.03	-0.229244	0.0845379	-2.71173	0.00669334	0.00971942	yes	down	LbrM.07.0310	hypothetical protein, conserved
LbrM.07.0320:mRNA	2984.16	0.147188	0.0801529	1.83634	0.066308	0.0844707	no	up	LbrM.07.0320	paraflagellar rod protein, putative
LbrM.07.0330:mRNA	682.668	-0.0853757	0.0722509	-1.18166	0.237342	0.275879	no	down	LbrM.07.0330	hypothetical protein, conserved
LbrM.07.0340:mRNA	664.192	0.378041	0.0840142	4.49973	6.80414e-06	1.38617e-05	yes	up	LbrM.07.0340	Protein of unknown function (DUF3735)/Abscisic acid G-protein coupled receptor, putative
LbrM.07.0350:mRNA	440.996	-0.29198	0.0746016	-3.91386	9.08325e-05	0.000164938	yes	down	LbrM.07.0350	NUDIX family hydrolase, putative
LbrM.07.0360:mRNA	2862.17	-0.254198	0.0576118	-4.41225	1.02301e-05	2.04702e-05	yes	down	LbrM.07.0360	ATP-dependent RNA helicase DBP2B, putative
LbrM.07.0370:mRNA	391.84	0.367505	0.0767313	4.78951	1.6719e-06	3.64697e-06	yes	up	LbrM.07.0370	hypothetical protein, conserved
LbrM.07.0380:mRNA	226.419	0.0471717	0.105761	0.446022	0.655581	0.691754	no	up	LbrM.07.0380	Protein of unknown function (DUF1674), putative
LbrM.07.0390:mRNA	287.848	-1.39344	0.242029	-5.75731	8.54653e-09	2.34893e-08	yes	down	LbrM.07.0390	Zinc finger, C3HC4 type (RING finger), putative
LbrM.07.0400:mRNA	1325.64	-0.843655	0.0865212	-9.75085	1.82927e-22	1.64194e-21	yes	down	LbrM.07.0400	RAVE protein 1 C terminal, putative
LbrM.07.0410:mRNA	244.029	-0.97319	0.15126	-6.43389	1.24377e-10	4.04113e-10	yes	down	LbrM.07.0410	hypothetical protein, conserved
LbrM.07.0420:mRNA	1217.42	0.605594	0.0710968	8.51787	1.62516e-17	9.64745e-17	yes	up	LbrM.07.0420	EamA-like transporter family, putative
LbrM.07.0430:mRNA	240.157	-1.16495	0.242134	-4.81119	1.50035e-06	3.29642e-06	yes	down	LbrM.07.0430	hypothetical protein, conserved
LbrM.07.0440:mRNA	416.502	1.19749	0.110806	10.807	3.18909e-27	3.89915e-26	yes	up	LbrM.07.0440	hypothetical protein, conserved
LbrM.07.0450:mRNA	441.542	1.20106	0.079558	15.0966	1.70434e-51	8.17686e-50	yes	up	LbrM.07.0450	3-hydroxyacyl-ACP dehydratase, putative
LbrM.07.0460:mRNA	290.517	0.606571	0.118283	5.12811	2.92661e-07	6.8994e-07	yes	up	LbrM.07.0460	3-hydroxyacyl-ACP dehydratase, putative
LbrM.07.0470:mRNA	171.615	-0.0344474	0.119964	-0.287149	0.773998	0.800237	no	down	LbrM.07.0470	hypothetical protein, conserved
LbrM.07.0480:mRNA	545.634	0.841467	0.0957416	8.78894	1.5098e-18	9.80711e-18	yes	up	LbrM.07.0480	acyl-CoA dehydrogenase, mitochondrial precursor, putative
LbrM.07.0490:mRNA	521.593	0.161435	0.0735499	2.1949	0.0281707	0.0377389	yes	up	LbrM.07.0490	pre-rrna-processing protein tsr1 homolog
LbrM.07.0500:mRNA	113.459	-1.20542	0.153313	-7.86249	3.76566e-15	1.85213e-14	yes	down	LbrM.07.0500	hypothetical protein
LbrM.07.0510:mRNA	6.94254	-0.276382	0.587522	-0.470421	0.638054	0.675345	no	down	LbrM.07.0510	hypothetical protein
LbrM.07.0530:mRNA	118.349	0.231181	0.202605	1.14104	0.253853	0.293037	no	up	LbrM.07.0530	hypothetical protein, conserved
LbrM.07.0540:mRNA	2276.01	-0.76511	0.0986641	-7.7547	8.8556e-15	4.21901e-14	yes	down	LbrM.07.0540	Dynein heavy chain, N-terminal region 2, putative
LbrM.07.0550:mRNA	575.823	0.186843	0.0732633	2.5503	0.0107632	0.0152138	yes	up	LbrM.07.0550	hypothetical protein, conserved
LbrM.07.0560:mRNA	2158.71	0.852591	0.136758	6.23429	4.5382e-10	1.4039e-09	yes	up	LbrM.07.0560	60S ribosomal protein L7a, putative
LbrM.07.0570:mRNA	2611.45	0.422901	0.1114	3.79624	0.00014691	0.000260876	yes	up	LbrM.07.0570	60S ribosomal protein L7a, putative
LbrM.07.0580:mRNA	311.222	-0.635305	0.103066	-6.16406	7.09011e-10	2.15514e-09	yes	down	LbrM.07.0580	QA-SNARE protein putative
LbrM.07.0590:mRNA	444.873	-0.290887	0.121309	-2.39789	0.0164897	0.0227479	yes	down	LbrM.07.0590	adp/ATP carrier-like protein
LbrM.07.0600:mRNA	841.018	0.202196	0.0563755	3.58659	0.000335029	0.000572979	yes	up	LbrM.07.0600	hypothetical protein, conserved
LbrM.07.0610:mRNA	2230.24	-1.12725	0.0850511	-13.2537	4.29209e-40	1.13588e-38	yes	down	LbrM.07.0610	hypothetical protein, conserved
LbrM.07.0620:mRNA	510.772	0.247018	0.0783607	3.15232	0.00161977	0.00255402	yes	up	LbrM.07.0620	ras-related protein rab-14, putative
LbrM.07.0630:mRNA	558.307	0.875489	0.0934137	9.37217	7.10559e-21	5.56243e-20	yes	up	LbrM.07.0630	Nucleolar protein 54, putative
LbrM.07.0640:mRNA	934.846	0.360737	0.0661647	5.45211	4.97768e-08	1.26901e-07	yes	up	LbrM.07.0640	Molybdopterin guanine dinucleotide synthesis protein B, putative
LbrM.07.0650:mRNA	1055.5	-0.257924	0.0933532	-2.76289	0.00572929	0.00838143	yes	down	LbrM.07.0650	Sel1 repeat, putative
LbrM.07.0660:mRNA	756.407	0.411901	0.0721778	5.70676	1.15146e-08	3.12284e-08	yes	up	LbrM.07.0660	electron transfer flavoprotein-ubiquinone oxidoreductase, putative
LbrM.07.0670:mRNA	465.914	1.08908	0.0987287	11.031	2.70706e-28	3.58783e-27	yes	up	LbrM.07.0670	hypothetical protein, conserved
LbrM.07.0680:mRNA	328.898	0.708639	0.091899	7.71107	1.24768e-14	5.8861e-14	yes	up	LbrM.07.0680	hypothetical protein, conserved
LbrM.07.0690:mRNA	276.384	-0.52621	0.095439	-5.51358	3.51606e-08	9.08814e-08	yes	down	LbrM.07.0690	hypothetical protein, conserved
LbrM.07.0700:mRNA	2042.03	-0.30844	0.118455	-2.60386	0.00921793	0.0131474	yes	down	LbrM.07.0700	vacuolar-type Ca2+-ATPase, putative
LbrM.07.0710:mRNA	883.522	0.642876	0.0843299	7.62334	2.47195e-14	1.13804e-13	yes	up	LbrM.07.0710	eukaryotic translation initiation factor 3 subunit h
LbrM.07.0720:mRNA	320.195	-0.583924	0.0936081	-6.23797	4.433e-10	1.37343e-09	yes	down	LbrM.07.0720	vacuolar-type Ca2+-ATPase, putative
LbrM.07.0730:mRNA	368.19	0.173605	0.0841424	2.06323	0.0390913	0.0514032	yes	up	LbrM.07.0730	hypothetical protein, conserved
LbrM.07.0740:mRNA	819.545	-0.157509	0.075909	-2.07497	0.0379891	0.050002	yes	down	LbrM.07.0740	Qa-SNARE protein, putative
LbrM.07.0750:mRNA	9857.94	1.2665	0.0754016	16.7968	2.57776e-63	1.85508e-61	yes	up	LbrM.07.0750	40S ribosomal protein S9, putative
LbrM.07.0760:mRNA	991.047	-0.858518	0.131697	-6.51886	7.08423e-11	2.37124e-10	yes	down	LbrM.07.0760	protein kinase, putative
LbrM.07.0770:mRNA	583.704	0.395274	0.0764333	5.17149	2.32232e-07	5.52401e-07	yes	up	LbrM.07.0770	topoisomerase-related function protein-like protein
LbrM.07.0780:mRNA	531.841	0.222217	0.0826355	2.68913	0.00716391	0.0103619	yes	up	LbrM.07.0780	centrin, putative
LbrM.07.0790:mRNA	384.527	-0.0256299	0.0785698	-0.326205	0.744269	0.773987	no	down	LbrM.07.0790	hypothetical protein
LbrM.07.0800:mRNA	1008.06	0.203111	0.0807073	2.51664	0.0118479	0.0166552	yes	up	LbrM.07.0800	hypothetical protein, conserved
LbrM.07.0810:mRNA	324.069	-0.089118	0.0849029	-1.04965	0.293881	0.335467	no	down	LbrM.07.0810	malonyl-coa decarboxylase-like protein
LbrM.07.0820:mRNA	1835.42	-1.42909	0.0970267	-14.7288	4.21042e-49	1.79908e-47	yes	down	LbrM.07.0820	hypothetical protein, conserved
LbrM.07.0830:mRNA	368.752	-0.003603	0.0915064	-0.0393743	0.968592	0.973695	no	down	LbrM.07.0830	hypothetical protein, conserved
LbrM.07.0840:mRNA	1028.11	-0.591273	0.108748	-5.43711	5.41518e-08	1.3733e-07	yes	down	LbrM.07.0840	6-phosphofructo-2-kinase-like protein
LbrM.07.0850:mRNA	1211.98	-0.675566	0.160796	-4.2014	2.65274e-05	5.07416e-05	yes	down	LbrM.07.0850	DNAJ-domain transmembrane-like protein
LbrM.07.0860:mRNA	304.677	0.107829	0.107379	1.00419	0.315285	0.357858	no	up	LbrM.07.0860	hypothetical protein, conserved
LbrM.07.0870:mRNA	431.794	0.0909512	0.0766768	1.18616	0.235558	0.274038	no	up	LbrM.07.0870	hypothetical protein, conserved
LbrM.07.0880:pseudogenic_transcript	463.36	0.0376427	0.0757525	0.496917	0.619248	0.658327	no	up	LbrM.07.0880	flavoprotein subunit-like protein (pseudogene)
LbrM.07.0890:mRNA	1279.76	-1.44941	0.190945	-7.59073	3.18112e-14	1.45717e-13	yes	down	LbrM.07.0890	hypothetical protein, unknown function
LbrM.07.0900:mRNA	442.449	0.472233	0.0743129	6.35466	2.08883e-10	6.6499e-10	yes	up	LbrM.07.0900	ubiquitin-protein ligase, putative
LbrM.07.0910:mRNA	445.76	-0.460225	0.0869288	-5.29428	1.19489e-07	2.92536e-07	yes	down	LbrM.07.0910	hypothetical protein, conserved
LbrM.07.0920.A:mRNA	175.204	-1.73056	0.248534	-6.9631	3.32876e-12	1.26431e-11	yes	down	LbrM.07.0920.A	hypothetical protein, conserved (fragment)
LbrM.07.0920.B:mRNA	460.3	-0.679114	0.0826984	-8.21195	2.17632e-16	1.1731e-15	yes	down	LbrM.07.0920.B	hypothetical protein, conserved (fragment)
LbrM.07.0930:mRNA	1074.1	-0.394714	0.0992871	-3.97548	7.02375e-05	0.000128997	yes	down	LbrM.07.0930	hypothetical protein, unknown function
LbrM.07.0940:mRNA	1277.71	0.590355	0.0582121	10.1414	3.61702e-24	3.60998e-23	yes	up	LbrM.07.0940	splicing factor ptsr1-like protein
LbrM.07.0950:mRNA	487.52	-0.267494	0.0946723	-2.82548	0.00472101	0.00700256	yes	down	LbrM.07.0950	hypothetical protein, unknown function
LbrM.07.0960:mRNA	511.482	-0.756375	0.197259	-3.83443	0.000125856	0.000225098	yes	down	LbrM.07.0960	serine/threonine kinase, putative
LbrM.07.0970:mRNA	822.697	-0.526344	0.0915281	-5.75063	8.89096e-09	2.43951e-08	yes	down	LbrM.07.0970	Protein of unknown function (DUF3608), putative
LbrM.07.0980:mRNA	511.722	0.142498	0.0782596	1.82084	0.0686312	0.087146	no	up	LbrM.07.0980	hypothetical protein, conserved
LbrM.07.0990:mRNA	1288.22	-0.424709	0.0763777	-5.56064	2.68787e-08	7.02941e-08	yes	down	LbrM.07.0990	Domain of unknown function (DUF3437), putative
LbrM.07.1000:mRNA	1374.8	-1.97844	0.238507	-8.2951	1.08495e-16	5.99387e-16	yes	down	LbrM.07.1000	hypothetical protein, conserved
LbrM.07.1010:mRNA	1244.35	-0.645198	0.0603909	-10.6837	1.2135e-26	1.43866e-25	yes	down	LbrM.07.1010	hypothetical protein, conserved
LbrM.07.1020:mRNA	648.882	-0.141262	0.0814617	-1.73409	0.0829018	0.104138	no	down	LbrM.07.1020	hypothetical protein, conserved
LbrM.07.1030:mRNA	282.024	1.0598	0.114902	9.22347	2.8764e-20	2.14332e-19	yes	up	LbrM.07.1030	RNA binding protein, putative
LbrM.07.1040:mRNA	12533.2	0.132905	0.0966461	1.37517	0.169079	0.201998	no	up	LbrM.07.1040	nucleolar RNA-binding protein, putative
LbrM.07.1050:mRNA	880.501	0.136842	0.0896526	1.52636	0.126921	0.15465	no	up	LbrM.07.1050	RNA binding protein-like protein
LbrM.07.1060:mRNA	185.125	0.16631	0.117182	1.41925	0.155826	0.187123	no	up	LbrM.07.1060	Domain of unknown function DUF59, putative
LbrM.07.1070:mRNA	522.325	-0.559673	0.0862717	-6.48733	8.73724e-11	2.89501e-10	yes	down	LbrM.07.1070	DNA repair and recombination helicase protein PIF7, putative
LbrM.07.1080:mRNA	207.953	0.805311	0.102829	7.83154	4.81925e-15	2.34921e-14	yes	up	LbrM.07.1080	peptidyl-prolyl cis-trans isomerase/rotamase, putative
LbrM.07.1090:mRNA	168.187	-0.454339	0.112241	-4.04788	5.16838e-05	9.62355e-05	yes	down	LbrM.07.1090	hypothetical protein, conserved
LbrM.07.1100:mRNA	301.215	-0.251397	0.133351	-1.88522	0.0594001	0.0761792	no	down	LbrM.07.1100	hypothetical protein, conserved
LbrM.07.1110:mRNA	1754.96	-0.37778	0.115829	-3.26153	0.00110811	0.00178184	yes	down	LbrM.07.1110	cation-transporting ATPase, putative
LbrM.07.1120:mRNA	200.473	0.277126	0.106509	2.60189	0.00927117	0.0132142	yes	up	LbrM.07.1120	Dpy-30 motif containing protein, putative
LbrM.07.1130:mRNA	645.187	0.735696	0.0997283	7.37701	1.61885e-13	6.94977e-13	yes	up	LbrM.07.1130	lipoyltransferase, putative
LbrM.07.1140:mRNA	331.3	0.4046	0.0867723	4.66278	3.1197e-06	6.57944e-06	yes	up	LbrM.07.1140	RNA-editing complex protein, putative
LbrM.07.1150:mRNA	507.984	-0.30203	0.0874463	-3.45389	0.00055256	0.000921382	yes	down	LbrM.07.1150	hypothetical protein, conserved
LbrM.07.1160:mRNA	580.909	0.428034	0.0791115	5.41051	6.2845e-08	1.58445e-07	yes	up	LbrM.07.1160	delta-5 fatty acid desaturase, putative
LbrM.07.1170:mRNA	510.52	0.0940922	0.100076	0.940203	0.347113	0.390312	no	up	LbrM.07.1170	hypothetical protein, conserved
LbrM.07.1180:mRNA	2134.92	0.886597	0.0792138	11.1925	4.43927e-29	6.20439e-28	yes	up	LbrM.07.1180	ATPase subunit 9, putative, pseudogene
LbrM.07.1190:mRNA	405.593	0.0269987	0.0833819	0.323795	0.746093	0.775656	no	up	LbrM.07.1190	hypothetical protein, conserved
LbrM.07.1200:mRNA	404.321	0.624464	0.126513	4.93597	7.97552e-07	1.79904e-06	yes	up	LbrM.07.1200	proteasome regulatory non-ATP-ase subunit, putative
LbrM.07.1210:mRNA	453.797	0.207621	0.0737796	2.81407	0.00489178	0.00723755	yes	up	LbrM.07.1210	hypothetical protein, conserved
LbrM.07.1220:mRNA	941.919	0.195367	0.0664239	2.94121	0.00326933	0.0049642	yes	up	LbrM.07.1220	peptide methionine sulfoxide reductase-like
LbrM.07.1230:mRNA	1168.78	-0.740516	0.0830023	-8.92163	4.59474e-19	3.11017e-18	yes	down	LbrM.07.1230	N-terminal region of Chorein, a TM vesicle-mediated sorter, putative
LbrM.07.1240:mRNA	2401.49	-0.728586	0.15481	-4.70632	2.52232e-06	5.39304e-06	yes	down	LbrM.07.1240	amino acid transporter 19, putative
LbrM.07.1250:mRNA	363.812	-0.442322	0.0832457	-5.31345	1.07571e-07	2.64383e-07	yes	down	LbrM.07.1250	phosphoglycan beta 1,3 galactosyltransferase 1
LbrM.07.tRNA1:tRNA	6.06314	0.635772	0.552047	1.15166	0.24946	0.288691	no	up	LbrM.07.tRNA1	transfer RNA-Arg
LbrM.08.0010:mRNA	921.978	-0.649211	0.0814759	-7.96814	1.61081e-15	8.17766e-15	yes	down	LbrM.08.0010	adaptor complex protein (AP) 3 delta subunit 1, putative
LbrM.08.0020:mRNA	169.774	0.146149	0.110987	1.31681	0.187904	0.222834	no	up	LbrM.08.0020	hypothetical protein, conserved
LbrM.08.0030:mRNA	215.457	-0.492788	0.124218	-3.96713	7.27424e-05	0.000133358	yes	down	LbrM.08.0030	vesicle-associated membrane protein, putative
LbrM.08.0040:mRNA	369.302	0.219602	0.085455	2.5698	0.0101759	0.0144363	yes	up	LbrM.08.0040	hypothetical protein, conserved
LbrM.08.0050:mRNA	141.845	0.310867	0.117076	2.65525	0.00792503	0.0113805	yes	up	LbrM.08.0050	hypothetical protein, unknown function
LbrM.08.0060:mRNA	102.562	0.24221	0.160262	1.51134	0.130702	0.158856	no	up	LbrM.08.0060	phosphoglycerate mutase protein, putative
LbrM.08.0070:mRNA	386.072	0.830946	0.0793577	10.4709	1.1753e-25	1.30476e-24	yes	up	LbrM.08.0070	Putative zinc finger motif, C2HC5-type/ASCH domain containing protein, putative
LbrM.08.0080:mRNA	982.313	0.664209	0.0552699	12.0176	2.87306e-33	5.20323e-32	yes	up	LbrM.08.0080	ATP-dependent DEAD/H RNA helicase, putative
LbrM.08.0090:mRNA	653.933	0.235721	0.0686935	3.43149	0.000600268	0.000997488	yes	up	LbrM.08.0090	adaptor complex protein (AP) 3 delta subunit 1, putative
LbrM.08.0100:mRNA	671.154	0.191212	0.0989603	1.93221	0.053334	0.0688192	no	up	LbrM.08.0100	dual-specificity protein phosphatase, putative
LbrM.08.0110:mRNA	805.67	-0.503838	0.0890664	-5.65689	1.54144e-08	4.12323e-08	yes	down	LbrM.08.0110	hypothetical protein, unknown function
LbrM.08.0120:mRNA	216.896	0.225443	0.0988386	2.28092	0.0225533	0.0306388	yes	up	LbrM.08.0120	hypothetical protein, conserved
LbrM.08.0130:mRNA	846.683	-0.486455	0.0733968	-6.62774	3.40872e-11	1.17797e-10	yes	down	LbrM.08.0130	hypothetical protein, conserved
LbrM.08.0140:pseudogenic_transcript	309.016	0.18492	0.107111	1.72643	0.08427	0.105679	no	up	LbrM.08.0140	hypothetical protein, conserved (pseudogene)
LbrM.08.0150:mRNA	375.149	-0.322854	0.147469	-2.1893	0.0285749	0.0382428	yes	down	LbrM.08.0150	DNA repair protein, putative
LbrM.08.0160:mRNA	711.658	0.188403	0.0649444	2.90099	0.00371981	0.00560671	yes	up	LbrM.08.0160	GPI-GlcNAc transferase complex, PIG-H component, putative
LbrM.08.0170:mRNA	194.585	0.347938	0.115791	3.00487	0.00265692	0.00407352	yes	up	LbrM.08.0170	hypothetical protein, conserved
LbrM.08.0180:mRNA	1429.68	-0.783579	0.092393	-8.48094	2.23385e-17	1.30717e-16	yes	down	LbrM.08.0180	hypothetical protein, unknown function
LbrM.08.0190:mRNA	318.46	0.810171	0.0924827	8.76024	1.94841e-18	1.25273e-17	yes	up	LbrM.08.0190	Bacterial transferase hexapeptide (six repeats), putative
LbrM.08.0200:mRNA	147.911	0.58098	0.111913	5.19138	2.08742e-07	4.99278e-07	yes	up	LbrM.08.0200	hypothetical protein, unknown function
LbrM.08.0210:mRNA	492.12	-0.995175	0.101452	-9.80931	1.02666e-22	9.40038e-22	yes	down	LbrM.08.0210	Inositol phosphosphingolipids phospholipase C
LbrM.08.0220:mRNA	276.118	-0.232589	0.105616	-2.20221	0.0276502	0.03709	yes	down	LbrM.08.0220	hypothetical protein, unknown function
LbrM.08.0230:mRNA	162.89	-0.293137	0.15751	-1.86107	0.0627337	0.0801163	no	down	LbrM.08.0230	ubiquitin-activating enzyme-like protein (fragment)
LbrM.08.0240:mRNA	478.759	0.153319	0.077884	1.96856	0.049004	0.0636826	yes	up	LbrM.08.0240	ABC1 family, putative
LbrM.08.0250:mRNA	352.958	0.614659	0.114884	5.35024	8.78362e-08	2.18357e-07	yes	up	LbrM.08.0250	hypothetical protein, conserved
LbrM.08.0260:mRNA	228.405	0.0814079	0.0943464	0.862861	0.388214	0.432614	no	up	LbrM.08.0260	hypothetical protein, conserved
LbrM.08.0270:mRNA	453.716	0.159613	0.0804791	1.98329	0.0473355	0.0616217	yes	up	LbrM.08.0270	hypothetical protein, conserved
LbrM.08.0280:mRNA	944.04	-1.29752	0.148172	-8.75685	2.0078e-18	1.28889e-17	yes	down	LbrM.08.0280	hypothetical protein
LbrM.08.0320:mRNA	499.227	1.06951	0.102383	10.4462	1.52565e-25	1.67556e-24	yes	up	LbrM.08.0320	ribosomal protein L2, putative
LbrM.08.0330:mRNA	705.596	0.832007	0.0799427	10.4075	2.29051e-25	2.48563e-24	yes	up	LbrM.08.0330	iron superoxide dismutase A, mitochondrial
LbrM.08.0340:mRNA	399.476	-0.577809	0.112833	-5.12093	3.04035e-07	7.15725e-07	yes	down	LbrM.08.0340	Isochorismatase family, putative
LbrM.08.0350:mRNA	383.047	0.209945	0.0938752	2.23643	0.0253236	0.0341253	yes	up	LbrM.08.0350	Isochorismatase family, putative
LbrM.08.0360:mRNA	243.238	0.225278	0.0919667	2.44956	0.014303	0.0198615	yes	up	LbrM.08.0360	mitochondrial associated ribonuclease, putative
LbrM.08.0370:mRNA	256.562	0.171993	0.124003	1.38701	0.16544	0.197968	no	up	LbrM.08.0370	Tim10/DDP family zinc finger, putative
LbrM.08.0380:mRNA	994.618	-2.17554	0.505481	-4.30389	1.67827e-05	3.28369e-05	yes	down	LbrM.08.0380	hypothetical protein, conserved (fragment)
LbrM.08.0390:mRNA	3211.69	-1.66465	0.141978	-11.7246	9.53103e-32	1.57646e-30	yes	down	LbrM.08.0390	hypothetical protein, conserved
LbrM.08.0400:mRNA	834.628	0.260996	0.125139	2.08565	0.0370104	0.0487843	yes	up	LbrM.08.0400	hypothetical protein, conserved
LbrM.08.0410:mRNA	573.242	-1.11171	0.185039	-6.008	1.87822e-09	5.47192e-09	yes	down	LbrM.08.0410	hypothetical protein, conserved
LbrM.08.0420:mRNA	309.139	-0.24558	0.098424	-2.49512	0.0125914	0.017622	yes	down	LbrM.08.0420	hypothetical protein, conserved
LbrM.08.0430:mRNA	221.318	0.0366429	0.0950292	0.385596	0.699796	0.733035	no	up	LbrM.08.0430	hypothetical protein, conserved
LbrM.08.0440:mRNA	1015.25	-0.940369	0.0982747	-9.56878	1.08177e-21	9.14929e-21	yes	down	LbrM.08.0440	hypothetical protein, conserved
LbrM.08.0450:mRNA	515.084	-0.354505	0.11255	-3.14975	0.0016341	0.00257465	yes	down	LbrM.08.0450	hypothetical protein, conserved
LbrM.08.0460:mRNA	1129.43	-0.126744	0.0610312	-2.07671	0.0378282	0.0498062	yes	down	LbrM.08.0460	hypothetical protein, conserved
LbrM.08.0470:mRNA	1572.24	-0.998647	0.137082	-7.28503	3.21589e-13	1.34402e-12	yes	down	LbrM.08.0470	WD domain, G-beta repeat, putative
LbrM.08.0480:mRNA	1259.56	-0.20138	0.0936445	-2.15048	0.0315176	0.0419281	yes	down	LbrM.08.0480	hypothetical protein, conserved
LbrM.08.0490:mRNA	450.278	0.52336	0.0783597	6.67894	2.40675e-11	8.41644e-11	yes	up	LbrM.08.0490	hypothetical protein, conserved
LbrM.08.0500:mRNA	606.718	0.577901	0.0683124	8.45967	2.68124e-17	1.55896e-16	yes	up	LbrM.08.0500	small ubiquitin protein, putative
LbrM.08.0510:mRNA	352.124	0.510534	0.0913707	5.58751	2.30355e-08	6.06882e-08	yes	up	LbrM.08.0510	hypothetical protein, conserved
LbrM.08.0520:mRNA	319.114	0.343921	0.0878666	3.91413	9.07311e-05	0.000164827	yes	up	LbrM.08.0520	hypothetical protein, conserved
LbrM.08.0530:mRNA	129.272	-0.132832	0.130589	-1.01717	0.309071	0.351145	no	down	LbrM.08.0530	hypothetical protein, unknown function
LbrM.08.0540:mRNA	789.659	-0.171693	0.0883929	-1.94239	0.05209	0.0673622	no	down	LbrM.08.0540	ribose-phosphate pyrophosphokinase, putative
LbrM.08.0550:mRNA	450.988	-1.589	0.145137	-10.9483	6.76974e-28	8.69154e-27	yes	down	LbrM.08.0550	hypothetical protein, conserved (fragment)
LbrM.08.0560:mRNA	306.975	-0.16206	0.138867	-1.16702	0.243203	0.282001	no	down	LbrM.08.0560	hypothetical protein, conserved
LbrM.08.0570:mRNA	1014.94	-0.644283	0.100665	-6.40023	1.55139e-10	4.99122e-10	yes	down	LbrM.08.0570	protein kinase , putative
LbrM.08.0580:mRNA	544.204	-0.0889557	0.123092	-0.722677	0.469878	0.513368	no	down	LbrM.08.0580	hypothetical protein, conserved
LbrM.08.0590:mRNA	480.497	-0.414156	0.111797	-3.70454	0.000211779	0.00036943	yes	down	LbrM.08.0590	cyclopropane-fatty-acyl-phospholipid synthase
LbrM.08.0600:mRNA	571.771	0.411613	0.0647493	6.35703	2.05692e-10	6.55337e-10	yes	up	LbrM.08.0600	eukaryotic translation initiation factor 2 beta subunit, putative
LbrM.08.0610:mRNA	281.302	-0.0912569	0.110713	-0.824264	0.40979	0.454313	no	down	LbrM.08.0610	hypothetical protein, conserved
LbrM.08.0620:mRNA	1205.04	-0.235693	0.0668813	-3.52405	0.000424999	0.000718017	yes	down	LbrM.08.0620	hypothetical protein, conserved
LbrM.08.0630:mRNA	108.082	-2.05862	0.177572	-11.5932	4.46268e-31	7.05431e-30	yes	down	LbrM.08.0630	hypothetical protein, unknown function
LbrM.08.0640:mRNA	1297.8	-0.574743	0.0781763	-7.35188	1.95431e-13	8.33759e-13	yes	down	LbrM.08.0640	hypothetical protein, conserved
LbrM.08.0650:mRNA	177.415	-1.47761	0.128616	-11.4886	1.50525e-30	2.29965e-29	yes	down	LbrM.08.0650	tuzin, putative
LbrM.08.0660:mRNA	308.116	-0.832768	0.125138	-6.65479	2.83698e-11	9.87046e-11	yes	down	LbrM.08.0660	tuzin, putative
LbrM.08.0670:mRNA	228.547	-3.16736	0.157743	-20.0793	1.11933e-89	2.04067e-87	yes	down	LbrM.08.0670	amastin-like protein
LbrM.08.0680:mRNA	102.642	-6.32845	0.600438	-10.5397	5.66602e-26	6.43823e-25	yes	down	LbrM.08.0680	amastin-like protein
LbrM.08.0690:pseudogenic_transcript	125.583	-2.59974	0.19362	-13.427	4.20026e-41	1.1681e-39	yes	down	LbrM.08.0690	tuzin (pseudogene)
LbrM.08.0700:mRNA	35.1966	-0.843681	0.35828	-2.35481	0.0185322	0.0254019	yes	down	LbrM.08.0700	SLACS
LbrM.08.0710:mRNA	177.855	0.0814048	0.106526	0.764176	0.444763	0.489169	no	up	LbrM.08.0710	mitochondrial DNA polymerase beta
LbrM.08.0720:mRNA	915.207	-0.10982	0.0678048	-1.61965	0.105308	0.129937	no	down	LbrM.08.0720	mitochondrial DNA polymerase beta-PAK, putative
LbrM.08.0730:mRNA	793.145	-0.135791	0.0627425	-2.16425	0.0304451	0.0405605	yes	down	LbrM.08.0730	Beta-lactamase superfamily domain containing protein, putative
LbrM.08.0740:mRNA	284.407	1.03691	0.0926703	11.1893	4.60168e-29	6.40954e-28	yes	up	LbrM.08.0740	hypothetical protein, conserved
LbrM.08.0750:mRNA	865.976	-0.69526	0.0963028	-7.21952	5.21695e-13	2.13572e-12	yes	down	LbrM.08.0750	protein kinase, putative
LbrM.08.0760:mRNA	295.503	0.653411	0.0994412	6.57083	5.00353e-11	1.69834e-10	yes	up	LbrM.08.0760	hypothetical protein, conserved
LbrM.08.0770:mRNA	172.002	0.467671	0.172766	2.70697	0.00679011	0.00985325	yes	up	LbrM.08.0770	hypothetical protein, conserved
LbrM.08.0780:mRNA	1667.87	0.170011	0.057489	2.95728	0.00310366	0.00472752	yes	up	LbrM.08.0780	Dpy-30 motif containing protein, putative
LbrM.08.0790:mRNA	373.149	-0.0418282	0.080077	-0.52235	0.601427	0.641376	no	down	LbrM.08.0790	Protein of unknown function (DUF2453), putative
LbrM.08.0800:mRNA	1485.62	-0.666882	0.0751625	-8.87254	7.14965e-19	4.76488e-18	yes	down	LbrM.08.0800	AAA domain (dynein-related subfamily)/von Willebrand factor type A domain containing protein, putative
LbrM.08.0810:mRNA	651.896	0.340138	0.0869684	3.91106	9.18936e-05	0.000166754	yes	up	LbrM.08.0810	cathepsin L-like protease
LbrM.08.0820:mRNA	583.019	0.14874	0.102225	1.45502	0.145665	0.175637	no	up	LbrM.08.0820	cathepsin L-like protease
LbrM.08.0830:mRNA	513.282	0.676384	0.11235	6.02033	1.7406e-09	5.09268e-09	yes	up	LbrM.08.0830	cathepsin L-like protease
LbrM.08.0840:mRNA	344.326	0.344755	0.0880942	3.91348	9.09761e-05	0.000165162	yes	up	LbrM.08.0840	histone deacetylase, putative
LbrM.08.0850:mRNA	503.066	-0.233416	0.0737176	-3.16635	0.00154366	0.00243871	yes	down	LbrM.08.0850	hypothetical protein, unknown function
LbrM.08.0860:mRNA	795.992	0.28153	0.0585761	4.80623	1.53801e-06	3.37376e-06	yes	up	LbrM.08.0860	Ring finger domain containing protein, putative
LbrM.08.0870:mRNA	2063.75	1.99274	0.0868339	22.9489	1.51218e-116	8.86136e-114	yes	up	LbrM.08.0870	hypothetical protein, conserved
LbrM.08.0880:mRNA	1251.86	0.738404	0.0508382	14.5246	8.46623e-48	3.38815e-46	yes	up	LbrM.08.0880	stress-induced protein sti1
LbrM.08.0890:mRNA	897.934	0.254941	0.0820664	3.10652	0.00189302	0.00295704	yes	up	LbrM.08.0890	Repeat of unknown function (DUF1126), putative
LbrM.08.0900:mRNA	775.041	0.701659	0.0686914	10.2146	1.70499e-24	1.75725e-23	yes	up	LbrM.08.0900	phosphoribosylpyrophosphate synthetase
LbrM.08.0910:mRNA	476.007	-0.104693	0.083349	-1.25608	0.209085	0.246138	no	down	LbrM.08.0910	suppressive immunomodulating factor, putative
LbrM.08.0920:mRNA	611.648	0.134851	0.0739366	1.82387	0.0681714	0.0866024	no	up	LbrM.08.0920	Exocyst complex component Sec3, putative
LbrM.08.0930:mRNA	507.675	0.607812	0.0949901	6.39869	1.56716e-10	5.0348e-10	yes	up	LbrM.08.0930	Thiopurine S-methyltransferase (TPMT), putative
LbrM.08.0940:mRNA	313.325	0.347491	0.0873897	3.97634	6.99845e-05	0.000128561	yes	up	LbrM.08.0940	MRB1 complex subunit MRB3010
LbrM.08.0950:mRNA	245.814	0.0506752	0.105382	0.48087	0.630609	0.668499	no	up	LbrM.08.0950	hypothetical protein, conserved
LbrM.08.0960:mRNA	495.647	-0.631611	0.0728312	-8.67227	4.23594e-18	2.64875e-17	yes	down	LbrM.08.0960	intraflagellar transport protein 122B, putative
LbrM.08.0970:mRNA	217.556	0.331081	0.200516	1.65114	0.0987093	0.122365	no	up	LbrM.08.0970	MIX protein, putative
LbrM.09.0010:mRNA	101.998	0.554216	0.160658	3.44967	0.000561279	0.000935541	yes	up	LbrM.09.0010	hypothetical protein, conserved
LbrM.09.0020:mRNA	484.766	0.208635	0.0731836	2.85084	0.0043604	0.00650295	yes	up	LbrM.09.0020	hypothetical protein, conserved
LbrM.09.0030:mRNA	1426.67	1.19059	0.106192	11.2116	3.57566e-29	5.04901e-28	yes	up	LbrM.09.0030	hypothetical protein, conserved
LbrM.09.0040:mRNA	434.378	0.332301	0.0767317	4.33068	1.48648e-05	2.92587e-05	yes	up	LbrM.09.0040	hypothetical protein, conserved
LbrM.09.0050:mRNA	409.681	0.361281	0.0849192	4.25441	2.09596e-05	4.05645e-05	yes	up	LbrM.09.0050	Peroxisomal biogenesis factor 11 (PEX11), putative
LbrM.09.0060:mRNA	269.748	-0.234932	0.0992774	-2.36642	0.0179609	0.0246696	yes	down	LbrM.09.0060	N-acetyl-D-glucosaminylphosphatidylinositol de-N-acetylase
LbrM.09.0070:mRNA	312.022	0.411176	0.104878	3.92051	8.83624e-05	0.000160666	yes	up	LbrM.09.0070	endonuclease III, putative
LbrM.09.0080:mRNA	395.097	0.73241	0.0903892	8.10285	5.36869e-16	2.81436e-15	yes	up	LbrM.09.0080	RNA-binding protein 5, putative
LbrM.09.0090:mRNA	685.57	0.33404	0.068316	4.88962	1.01029e-06	2.25782e-06	yes	up	LbrM.09.0090	RNA helicase, putative
LbrM.09.0100:mRNA	145.243	-2.7357	0.594028	-4.60534	4.11788e-06	8.55484e-06	yes	down	LbrM.09.0100	RNA-binding protein 5-like protein
LbrM.09.0110:mRNA	188.558	-3.02855	0.287643	-10.5288	6.36091e-26	7.17812e-25	yes	down	LbrM.09.0110	RNA-binding protein 5-like protein
LbrM.09.0120:mRNA	716.643	-0.258621	0.0722169	-3.58117	0.000342057	0.000584389	yes	down	LbrM.09.0120	flagellar pocket cytoskeletal protein bilbo1
LbrM.09.0130:mRNA	258.269	0.634574	0.118669	5.34742	8.92192e-08	2.21536e-07	yes	up	LbrM.09.0130	hypothetical protein, conserved
LbrM.09.0140:mRNA	679.22	0.171577	0.0636804	2.69434	0.00705278	0.0102084	yes	up	LbrM.09.0140	hypothetical protein, conserved
LbrM.09.0150:mRNA	572.747	-0.555025	0.0748138	-7.41875	1.18234e-13	5.1214e-13	yes	down	LbrM.09.0150	kinesin, putative
LbrM.09.0160:mRNA	337.211	0.511988	0.0853735	5.99704	2.00946e-09	5.83355e-09	yes	up	LbrM.09.0160	FHA domain/Ring finger domain containing protein, putative
LbrM.09.0170:mRNA	727.743	0.7596	0.0859427	8.83845	9.70528e-19	6.40049e-18	yes	up	LbrM.09.0170	ATG8/AUT7/APG8/PAZ2, putative
LbrM.09.0180:mRNA	197.582	-1.46869	0.177437	-8.27724	1.26059e-16	6.93621e-16	yes	down	LbrM.09.0180	ATG8/AUT7/APG8/PAZ2, putative
LbrM.09.0190:mRNA	187.607	-0.232944	0.128712	-1.80981	0.0703257	0.0891734	no	down	LbrM.09.0190	hypothetical protein, conserved
LbrM.09.0210:mRNA	778.967	-0.0479585	0.0797957	-0.601016	0.547829	0.589815	no	down	LbrM.09.0210	Domain of unknown function (DUF4586), putative
LbrM.09.0220:mRNA	553.942	0.455977	0.0704522	6.47215	9.66161e-11	3.17309e-10	yes	up	LbrM.09.0220	catalytic subunit of the vacuolar transporter chaperone 4, putative
LbrM.09.0230:mRNA	651.37	0.592502	0.0731612	8.09858	5.56061e-16	2.90939e-15	yes	up	LbrM.09.0230	ATP-dependent protease ATPase subunit HslU2
LbrM.09.0240:mRNA	580.641	-0.00588019	0.0845689	-0.0695313	0.944567	0.951759	no	down	LbrM.09.0240	cysteine peptidase, Clan CA, family C19, putative
LbrM.09.0250:mRNA	404.984	-0.0845562	0.0834814	-1.01287	0.31112	0.353375	no	down	LbrM.09.0250	DNA replication licensing factor MCM4, putative
LbrM.09.0260:mRNA	601.604	0.05469	0.0649322	0.842264	0.39964	0.443901	no	up	LbrM.09.0260	integral membrane transport protein, putative
LbrM.09.0270:mRNA	401.497	0.110394	0.0880733	1.25343	0.210048	0.247148	no	up	LbrM.09.0270	hypothetical protein, conserved
LbrM.09.0280:mRNA	363.042	-0.392305	0.0937773	-4.18338	2.87213e-05	5.47721e-05	yes	down	LbrM.09.0280	kinesin, putative
LbrM.09.0290:mRNA	237.751	-0.361028	0.0930347	-3.88058	0.000104209	0.000187897	yes	down	LbrM.09.0290	hypothetical protein, conserved
LbrM.09.0300:mRNA	930.778	-0.0169952	0.080218	-0.211863	0.832214	0.851838	no	down	LbrM.09.0300	cdc2-related kinase 12
LbrM.09.0310:mRNA	1371.1	-0.4334	0.0540306	-8.02139	1.04557e-15	5.36786e-15	yes	down	LbrM.09.0310	hypothetical protein, conserved
LbrM.09.0320:mRNA	285.285	-0.744158	0.100563	-7.3999	1.36289e-13	5.88791e-13	yes	down	LbrM.09.0320	hypothetical protein, conserved
LbrM.09.0330:mRNA	1079.42	-1.19428	0.101389	-11.7792	4.9979e-32	8.43678e-31	yes	down	LbrM.09.0330	hypothetical protein, conserved
LbrM.09.0331.1	364.433	0.202823	0.101421	1.99981	0.0455209	0.0593726	yes	up	LbrM.09.0331	hypothetical protein, conserved
LbrM.09.0340:mRNA	793.732	-0.194208	0.0673208	-2.88482	0.00391637	0.00588891	yes	down	LbrM.09.0340	Ring finger domain containing protein, putative
LbrM.09.0350:mRNA	539.53	-0.0439865	0.0845528	-0.520226	0.602906	0.642622	no	down	LbrM.09.0350	DNA photolyase, putative
LbrM.09.0360:mRNA	302.41	-0.205976	0.086229	-2.38871	0.0169075	0.0233008	yes	down	LbrM.09.0360	Ankyrin repeats (3 copies), putative
LbrM.09.0370:mRNA	321.878	0.714905	0.0899113	7.95123	1.84676e-15	9.33506e-15	yes	up	LbrM.09.0370	hypothetical protein
LbrM.09.0380:mRNA	231.471	0.0761665	0.10749	0.708591	0.478578	0.521831	no	up	LbrM.09.0380	hypothetical protein, conserved
LbrM.09.0390:mRNA	594.873	0.908683	0.0669618	13.5702	6.01806e-42	1.79535e-40	yes	up	LbrM.09.0390	hypothetical protein, conserved
LbrM.09.0400:mRNA	786.253	-0.706709	0.0771717	-9.15762	5.30533e-20	3.86202e-19	yes	down	LbrM.09.0400	hypothetical protein, conserved
LbrM.09.0410:mRNA	112.523	-0.529729	0.165066	-3.20919	0.00133108	0.00212001	yes	down	LbrM.09.0410	kinetoplastid kinetochore protein 10, putative (fragment)
LbrM.09.0420:mRNA	703.761	-0.0267582	0.0864068	-0.309676	0.756807	0.785356	no	down	LbrM.09.0420	kinetoplastid kinetochore protein 19, putative
LbrM.09.0430:mRNA	1080.87	-0.150105	0.0880134	-1.70548	0.0881043	0.1101	no	down	LbrM.09.0430	tyrosine phosphatase, putative
LbrM.09.0440:mRNA	769.187	0.192998	0.063146	3.05637	0.00224032	0.0034685	yes	up	LbrM.09.0440	Zinc finger, C3HC4 type (RING finger), putative
LbrM.09.0450:mRNA	302.031	-0.104872	0.0894478	-1.17244	0.241019	0.279757	no	down	LbrM.09.0450	Bardet-Biedl syndrome 8 protein
LbrM.09.0460:mRNA	671.885	-0.223242	0.0824701	-2.70694	0.00679063	0.00985325	yes	down	LbrM.09.0460	hypothetical protein, conserved
LbrM.09.0470:mRNA	35.795	2.31336	0.260429	8.88289	6.5147e-19	4.35943e-18	yes	up	LbrM.09.0470	hypothetical protein, conserved
LbrM.09.0480:mRNA	888.021	-0.934656	0.101593	-9.20004	3.57827e-20	2.64708e-19	yes	down	LbrM.09.0480	hypothetical protein, conserved
LbrM.09.0490:mRNA	1359.96	0.214492	0.0664306	3.22882	0.00124303	0.00198634	yes	up	LbrM.09.0490	serine/threonine protein phosphatase, putative
LbrM.09.0500:mRNA	515.553	-0.281251	0.0984802	-2.85592	0.00429125	0.00640681	yes	down	LbrM.09.0500	hypothetical protein, conserved
LbrM.09.0510:mRNA	341.777	0.15126	0.0941504	1.60658	0.108146	0.133158	no	up	LbrM.09.0510	hypothetical protein, conserved
LbrM.09.0520:mRNA	1120.05	-0.710975	0.0996939	-7.13158	9.9223e-13	3.95734e-12	yes	down	LbrM.09.0520	hypothetical protein, conserved
LbrM.09.0530:mRNA	368.558	0.270318	0.0846104	3.19486	0.00139899	0.00222084	yes	up	LbrM.09.0530	hypothetical protein, conserved
LbrM.09.0540:mRNA	1560.07	-0.551267	0.11648	-4.73274	2.21512e-06	4.76353e-06	yes	down	LbrM.09.0540	Flagellum attachment zone protein 3
LbrM.09.0550:mRNA	729.103	-0.289488	0.0627278	-4.61498	3.93127e-06	8.18167e-06	yes	down	LbrM.09.0550	leucine-rich repeat protein, putative
LbrM.09.0560:mRNA	915.58	-1.07846	0.178219	-6.05132	1.43664e-09	4.2305e-09	yes	down	LbrM.09.0560	hypothetical protein, unknown function
LbrM.09.0570:mRNA	689.945	0.0262039	0.0617799	0.42415	0.671457	0.706597	no	up	LbrM.09.0570	Dual specificity phosphatase, catalytic domain containing protein, putative
LbrM.09.0580:mRNA	398.851	-0.10661	0.0931329	-1.14471	0.252328	0.291563	no	down	LbrM.09.0580	Histidine phosphatase superfamily (branch 1), putative
LbrM.09.0590:mRNA	526.86	-0.213685	0.0838778	-2.54758	0.0108474	0.015317	yes	down	LbrM.09.0590	hypothetical protein, conserved
LbrM.09.0600:mRNA	51.3496	-0.34347	0.213031	-1.6123	0.106897	0.131718	no	down	LbrM.09.0600	hypothetical protein, conserved
LbrM.09.0610:mRNA	315.883	-0.524179	0.109532	-4.78561	1.70466e-06	3.71646e-06	yes	down	LbrM.09.0610	hypothetical protein, conserved
LbrM.09.0620:mRNA	874.993	-0.488935	0.06567	-7.44533	9.67044e-14	4.21777e-13	yes	down	LbrM.09.0620	histone h1-like protein
LbrM.09.0630:mRNA	1641.48	-0.793489	0.0626503	-12.6654	9.1983e-37	2.05062e-35	yes	down	LbrM.09.0630	phospholipid transporting ATPase-like protein, putative
LbrM.09.0640:mRNA	82.0566	-0.212398	0.170113	-1.24857	0.211821	0.248894	no	down	LbrM.09.0640	ubiquitin-fusion protein
LbrM.09.0650:mRNA	50.9049	-1.08554	0.27146	-3.99888	6.36433e-05	0.000117517	yes	down	LbrM.09.0650	hypothetical protein, conserved
LbrM.09.0660:mRNA	314.7	0.123231	0.0906532	1.35937	0.174031	0.207492	no	up	LbrM.09.0660	surface antigen-like protein
LbrM.09.0670:mRNA	662.417	-0.04089	0.068074	-0.60067	0.54806	0.589986	no	down	LbrM.09.0670	ATP-dependent DNA helicase, putative
LbrM.09.0680:mRNA	221.98	0.169868	0.128345	1.32352	0.185661	0.220344	no	up	LbrM.09.0680	cyclin 1
LbrM.09.0690:mRNA	776.998	0.182064	0.0670337	2.71601	0.00660749	0.00960451	yes	up	LbrM.09.0690	Glucosidase II beta subunit-like, putative
LbrM.09.0700:mRNA	732.604	0.19212	0.0588031	3.26718	0.00108626	0.00174876	yes	up	LbrM.09.0700	hypothetical protein, conserved
LbrM.09.0710:mRNA	835.305	-0.869497	0.10516	-8.26829	1.35889e-16	7.45707e-16	yes	down	LbrM.09.0710	PH domain containing protein, putative
LbrM.09.0720:mRNA	481.983	0.237653	0.0782708	3.03629	0.00239509	0.00369417	yes	up	LbrM.09.0720	palmitoyl acyltransferase 5, putative
LbrM.09.0730:mRNA	723.337	-0.406096	0.110585	-3.67227	0.000240408	0.000417243	yes	down	LbrM.09.0730	Zeta toxin, putative
LbrM.09.0740:mRNA	620.069	0.467541	0.0839279	5.57075	2.53651e-08	6.65265e-08	yes	up	LbrM.09.0740	Methyltransferase TYW3, putative
LbrM.09.0750:mRNA	307.732	0.823374	0.114922	7.16463	7.79964e-13	3.1413e-12	yes	up	LbrM.09.0750	prefoldin subunit 2, putative
LbrM.09.0760:mRNA	295.589	0.579721	0.119222	4.86255	1.15886e-06	2.57719e-06	yes	up	LbrM.09.0760	hypothetical protein, conserved
LbrM.09.0770:mRNA	64.4114	-2.06351	0.242975	-8.49267	2.01944e-17	1.18763e-16	yes	down	LbrM.09.0770	hypothetical protein, conserved
LbrM.09.0780:mRNA	566.312	-0.930706	0.0808277	-11.5147	1.11264e-30	1.70619e-29	yes	down	LbrM.09.0780	hypothetical protein, conserved
LbrM.09.0790:mRNA	218.791	-0.38838	0.0983336	-3.94962	7.82761e-05	0.000142992	yes	down	LbrM.09.0790	hypothetical protein, conserved
LbrM.09.0800:mRNA	250.982	0.845805	0.0933985	9.05587	1.35482e-19	9.57362e-19	yes	up	LbrM.09.0800	cleavage and polyadenylation specificity factor 30 kDa subunit, putative
LbrM.09.0810:mRNA	364.707	0.283777	0.0894973	3.17079	0.00152027	0.00240406	yes	up	LbrM.09.0810	hypothetical protein, conserved
LbrM.09.0820:mRNA	800.363	-0.612257	0.058551	-10.4568	1.36363e-25	1.50568e-24	yes	down	LbrM.09.0820	ubiquitin ligase, putative
LbrM.09.0830:mRNA	766.503	-0.609152	0.0653561	-9.3205	1.15792e-20	8.93654e-20	yes	down	LbrM.09.0830	acyl-CoA binding protein, putative
LbrM.09.0840:mRNA	2722.33	-1.53579	0.0702638	-21.8575	6.59871e-106	2.16543e-103	yes	down	LbrM.09.0840	hypothetical protein, conserved
LbrM.09.0850:mRNA	1187.01	0.470703	0.0608013	7.74166	9.81307e-15	4.66163e-14	yes	up	LbrM.09.0850	oligopeptidase b
LbrM.09.0860:mRNA	420.884	0.237886	0.0764262	3.11262	0.00185434	0.00289882	yes	up	LbrM.09.0860	Domain of unknown function (DUF4464), putative
LbrM.09.0870:mRNA	836.585	0.258723	0.0718322	3.60177	0.000316063	0.000541898	yes	up	LbrM.09.0870	hypothetical protein, conserved
LbrM.09.0880:mRNA	1436.98	0.140626	0.0586129	2.39924	0.0164292	0.022672	yes	up	LbrM.09.0880	kinetoplast-associated protein-like protein
LbrM.09.0890:mRNA	167.506	0.0293309	0.186215	0.157511	0.874842	0.891025	no	up	LbrM.09.0890	prefoldin subunit, putative
LbrM.09.0900:mRNA	400.895	0.15847	0.0745486	2.12573	0.0335259	0.0444411	yes	up	LbrM.09.0900	hypothetical protein, conserved
LbrM.09.0910:mRNA	508.415	-0.280365	0.0859267	-3.26283	0.00110305	0.00177544	yes	down	LbrM.09.0910	DEAD/DEAH box helicase-like protein
LbrM.09.0920:mRNA	456.015	1.19539	0.109151	10.9516	6.52612e-28	8.41828e-27	yes	up	LbrM.09.0920	Uncharacterised protein family (UPF0160), putative
LbrM.09.0930:mRNA	455.505	0.751977	0.125406	5.99632	2.01843e-09	5.85752e-09	yes	up	LbrM.09.0930	ras family protein-like protein
LbrM.09.0940:mRNA	111.749	-0.170807	0.151535	-1.12717	0.259669	0.299202	no	down	LbrM.09.0940	hypothetical protein, conserved
LbrM.09.0950:mRNA	412.383	0.17569	0.119946	1.46475	0.14299	0.172691	no	up	LbrM.09.0950	ef-hand protein 5, putative
LbrM.09.0960:mRNA	1509.35	0.453695	0.0495382	9.1585	5.26249e-20	3.83423e-19	yes	up	LbrM.09.0960	calmodulin, putative
LbrM.09.0970:mRNA	587.813	0.195514	0.11921	1.64008	0.100989	0.125018	no	up	LbrM.09.0970	calmodulin, putative
LbrM.09.0980:mRNA	246.591	0.467519	0.0887913	5.26537	1.39907e-07	3.40491e-07	yes	up	LbrM.09.0980	calmodulin, putative
LbrM.09.0990:mRNA	852.145	0.288659	0.0570631	5.05859	4.22364e-07	9.78281e-07	yes	up	LbrM.09.0990	translation-associated element 2, putative
LbrM.09.1000:mRNA	342.394	0.156281	0.0878708	1.77853	0.0753171	0.0951936	no	up	LbrM.09.1000	O-phosphoseryl-tRNA(Sec) selenium transferase, putative
LbrM.09.1010:mRNA	680.936	0.535534	0.0774458	6.91495	4.68024e-12	1.75568e-11	yes	up	LbrM.09.1010	hypothetical protein, conserved
LbrM.09.1020:mRNA	3163.36	0.732411	0.0678982	10.7869	3.96913e-27	4.80276e-26	yes	up	LbrM.09.1020	elongation factor-1 gamma
LbrM.09.1030:mRNA	1005.59	-0.180628	0.0927845	-1.94675	0.0515645	0.0667248	no	down	LbrM.09.1030	hypothetical protein, conserved
LbrM.09.1040:mRNA	1793.88	-0.771062	0.0694893	-11.0961	1.31012e-28	1.77364e-27	yes	down	LbrM.09.1040	N-terminal region of Chorein, a TM vesicle-mediated sorter, putative
LbrM.09.1050:mRNA	187.147	0.114208	0.11062	1.03243	0.301869	0.343677	no	up	LbrM.09.1050	PUB domain containing protein, putative
LbrM.09.1060:mRNA	456.196	-0.318923	0.0936294	-3.40623	0.000658661	0.00108769	yes	down	LbrM.09.1060	Present in the outer mitochondrial membrane proteome 10
LbrM.09.1070:mRNA	750.419	1.11136	0.0736996	15.0797	2.20423e-51	1.05137e-49	yes	up	LbrM.09.1070	surface antigen like protein
LbrM.09.1080:mRNA	469.123	-0.422169	0.072806	-5.79854	6.68951e-09	1.85533e-08	yes	down	LbrM.09.1080	LEM3 (ligand-effect modulator 3) family / CDC50 family, putative
LbrM.09.1090:mRNA	243.961	-0.00279694	0.113699	-0.0245996	0.980374	0.98301	no	down	LbrM.09.1090	hypothetical protein, conserved
LbrM.09.1100:mRNA	509.044	-0.850782	0.0855753	-9.94191	2.73526e-23	2.60628e-22	yes	down	LbrM.09.1100	phospholipid:diacylglycerol acyltransferase, putative
LbrM.09.1110:mRNA	411.687	-0.59477	0.0845231	-7.03677	1.9675e-12	7.6427e-12	yes	down	LbrM.09.1110	MSP (Major sperm protein) domain containing protein, putative
LbrM.09.1120:mRNA	260.249	-0.167146	0.102587	-1.62932	0.103246	0.127526	no	down	LbrM.09.1120	DNA-directed RNA polymerase III subunit, putative
LbrM.09.1130:mRNA	847.118	1.34033	0.0606589	22.0961	3.44234e-108	1.22787e-105	yes	up	LbrM.09.1130	eukaryotic translation initiation factor 2 subunit, putative
LbrM.09.1140:mRNA	307.578	-0.00392639	0.0995795	-0.0394297	0.968548	0.973695	no	down	LbrM.09.1140	translation initiation factor EIF-2B gamma subunit, putative
LbrM.09.1150:mRNA	368.074	-0.10683	0.0941328	-1.13488	0.256424	0.295713	no	down	LbrM.09.1150	hypothetical protein, conserved
LbrM.09.1160:mRNA	623.2	-0.612203	0.0813348	-7.52695	5.19391e-14	2.32846e-13	yes	down	LbrM.09.1160	hypothetical protein, conserved
LbrM.09.1170:mRNA	565.622	0.849897	0.0728839	11.661	2.01741e-31	3.29697e-30	yes	up	LbrM.09.1170	mitochondrial RNA binding protein 2
LbrM.09.1180:mRNA	310.115	0.533811	0.0840545	6.35077	2.14247e-10	6.81271e-10	yes	up	LbrM.09.1180	mitochondrial import inner membrane translocase subunit TIM17, putative
LbrM.09.1190:mRNA	441.641	0.613168	0.0877701	6.98607	2.82688e-12	1.08069e-11	yes	up	LbrM.09.1190	hypothetical protein, conserved
LbrM.09.1200:mRNA	321.493	0.976854	0.0915445	10.6708	1.39409e-26	1.64194e-25	yes	up	LbrM.09.1200	hypothetical protein, conserved
LbrM.09.1210:mRNA	1045.76	0.279232	0.0717968	3.8892	0.000100577	0.000181787	yes	up	LbrM.09.1210	hypothetical protein, conserved
LbrM.09.1220:mRNA	264.981	-1.36324	0.101233	-13.4663	2.46818e-41	7.03089e-40	yes	down	LbrM.09.1220	hypothetical protein, conserved
LbrM.09.1230:mRNA	942.142	-0.513938	0.0711829	-7.21995	5.2005e-13	2.13005e-12	yes	down	LbrM.09.1230	hypothetical protein, conserved
LbrM.09.1240:mRNA	294.302	-0.395448	0.100058	-3.95218	7.74435e-05	0.000141534	yes	down	LbrM.09.1240	hypothetical protein, conserved
LbrM.09.1250:mRNA	474.258	-0.594635	0.131686	-4.51554	6.31551e-06	1.29015e-05	yes	down	LbrM.09.1250	hypothetical protein, conserved
LbrM.09.1260:mRNA	457.562	0.229376	0.104675	2.19131	0.0284296	0.038067	yes	up	LbrM.09.1260	Zinc finger, C3HC4 type (RING finger), putative
LbrM.09.1270:mRNA	1103.58	0.440999	0.0612289	7.20247	5.91307e-13	2.40629e-12	yes	up	LbrM.09.1270	AAA family ATPase, putative
LbrM.09.1280:mRNA	239.565	-0.147033	0.109729	-1.33997	0.180256	0.214384	no	down	LbrM.09.1280	hypothetical protein, conserved
LbrM.09.1290:mRNA	831.155	-0.604527	0.0686329	-8.80812	1.27258e-18	8.31231e-18	yes	down	LbrM.09.1290	ATP-dependent helicase, putative
LbrM.09.1300:mRNA	328.821	0.370858	0.0848474	4.37088	1.23749e-05	2.45344e-05	yes	up	LbrM.09.1300	hypothetical protein, conserved
LbrM.09.1310:mRNA	405.079	0.110564	0.114653	0.964337	0.334877	0.378004	no	up	LbrM.09.1310	Bromodomain, putative
LbrM.09.1320:mRNA	356.382	0.605846	0.0924736	6.55155	5.69418e-11	1.92322e-10	yes	up	LbrM.09.1320	mitochondrial carrier protein, putative
LbrM.09.1330:mRNA	433.685	0.251867	0.0917722	2.74448	0.00606065	0.00884253	yes	up	LbrM.09.1330	hypothetical protein, conserved
LbrM.09.1340:mRNA	248.524	0.381527	0.0938615	4.06478	4.80774e-05	8.98059e-05	yes	up	LbrM.09.1340	hypothetical protein, conserved
LbrM.09.1350:mRNA	135.782	0.0144081	0.145777	0.0988363	0.921268	0.931257	no	up	LbrM.09.1350	PPPDE putative peptidase domain containing protein, putative
LbrM.09.1360:pseudogenic_transcript	217.746	0.0932592	0.11802	0.790199	0.429412	0.473889	no	up	LbrM.09.1360	hypothetical protein, unknown function
LbrM.09.1370:mRNA	424.932	0.470604	0.072432	6.49719	8.18351e-11	2.71372e-10	yes	up	LbrM.09.1370	hypothetical protein
LbrM.09.1380:mRNA	1206.94	-0.126956	0.0694369	-1.82837	0.0674945	0.0858355	no	down	LbrM.09.1380	paraflagellar rod component, putative
LbrM.09.1390:mRNA	524.457	-0.601684	0.0769447	-7.8197	5.29489e-15	2.57189e-14	yes	down	LbrM.09.1390	hypothetical protein, conserved
LbrM.09.1400:mRNA	13342.6	0.819203	0.0618493	13.2451	4.81427e-40	1.26591e-38	yes	up	LbrM.09.1400	histone H2B
LbrM.09.1410:mRNA	148.177	0.568867	0.117552	4.83928	1.3031e-06	2.87769e-06	yes	up	LbrM.09.1410	hypothetical protein, conserved
LbrM.09.1420:mRNA	249.74	0.248115	0.0924203	2.68464	0.00726076	0.0104964	yes	up	LbrM.09.1420	hypothetical protein, conserved
LbrM.09.1430:mRNA	206.908	0.0098068	0.103162	0.0950622	0.924265	0.934172	no	up	LbrM.09.1430	hypothetical protein, conserved
LbrM.09.1450:mRNA	456.951	0.1251	0.0770209	1.62423	0.104327	0.128822	no	up	LbrM.09.1450	hypothetical protein, conserved
LbrM.09.1460:mRNA	322.366	0.104843	0.0869993	1.2051	0.228166	0.266118	no	up	LbrM.09.1460	hypothetical protein, unknown function
LbrM.09.1470:mRNA	214.835	-0.302165	0.10036	-3.01082	0.00260544	0.00399758	yes	down	LbrM.09.1470	SET domain containing protein, putative
LbrM.09.1480:mRNA	730.87	0.981254	0.0947393	10.3574	3.8732e-25	4.12672e-24	yes	up	LbrM.09.1480	hypothetical protein, conserved
LbrM.09.1490:mRNA	255.715	1.14313	0.0941917	12.1362	6.78837e-34	1.28618e-32	yes	up	LbrM.09.1490	ubiquinone biosynthesis protein-like protein, putative
LbrM.09.1500:mRNA	426.169	-0.116727	0.0946883	-1.23275	0.217668	0.254962	no	down	LbrM.09.1500	DnaJ domain containing protein, putative
LbrM.09.1510:mRNA	239.51	0.748514	0.127536	5.86905	4.38288e-09	1.23352e-08	yes	up	LbrM.09.1510	hypothetical protein, conserved
LbrM.09.1520:mRNA	158.782	0.401075	0.143089	2.80297	0.0050634	0.00747125	yes	up	LbrM.09.1520	hypothetical protein, conserved
LbrM.09.1530:mRNA	340.808	0.911842	0.149685	6.09173	1.11698e-09	3.32017e-09	yes	up	LbrM.09.1530	hypothetical protein, conserved
LbrM.09.1540:mRNA	493.205	-0.408486	0.0727713	-5.61328	1.98524e-08	5.26233e-08	yes	down	LbrM.09.1540	J-binding protein
LbrM.09.1550:mRNA	279.312	0.554685	0.100729	5.50671	3.65609e-08	9.43819e-08	yes	up	LbrM.09.1550	cytochrome b5-like protein, putative
LbrM.09.1560:pseudogenic_transcript	176.425	0.272071	0.120606	2.25587	0.0240787	0.0325601	yes	up	LbrM.09.1560	cytochrome b5-like protein (pseudogene)
LbrM.09.1570:mRNA	213.792	0.513149	0.0991695	5.17446	2.28568e-07	5.44474e-07	yes	up	LbrM.09.1570	hypothetical protein, conserved
LbrM.09.1580:mRNA	1206.04	-0.334953	0.0581814	-5.75705	8.55974e-09	2.35099e-08	yes	down	LbrM.09.1580	hypothetical protein, conserved
LbrM.09.1590:mRNA	816.509	0.39222	0.0681298	5.75695	8.56472e-09	2.35157e-08	yes	up	LbrM.09.1590	hypothetical protein, conserved
LbrM.09.1600:mRNA	312.148	0.230088	0.0876026	2.6265	0.00862683	0.0123473	yes	up	LbrM.09.1600	Radial spoke protein 11
LbrM.09.1610:mRNA	727.547	0.0694827	0.0657989	1.05598	0.290975	0.332427	no	up	LbrM.09.1610	hypothetical protein, conserved
LbrM.09.1620:mRNA	250.112	0.640116	0.154518	4.14268	3.43274e-05	6.49648e-05	yes	up	LbrM.09.1620	hypothetical protein, conserved
LbrM.09.tRNA5:tRNA	2.45282	0.131534	0.835972	0.157343	0.874975	0.891049	no	up	LbrM.09.tRNA5	tRNA-Glu
LbrM.09.tRNA6:tRNA	2.57229	-0.418975	1.07132	-0.391082	0.695737	0.729434	no	down	LbrM.09.tRNA6	tRNA-Arg
LbrM.10.0010:mRNA	174.227	-0.409369	0.125642	-3.25822	0.00112112	0.001801	yes	down	LbrM.10.0010	fatty acid desaturase, putative
LbrM.10.0020:mRNA	677.32	-0.281641	0.164677	-1.71026	0.0872176	0.109175	no	down	LbrM.10.0020	pteridin transporter, putative
LbrM.10.0030:mRNA	719.084	0.406973	0.128678	3.16272	0.00156301	0.00246832	yes	up	LbrM.10.0030	phosphate-Repressible Phosphate Permease-like protein
LbrM.10.0040:mRNA	420.193	-0.721669	0.0844978	-8.54068	1.3343e-17	7.99605e-17	yes	down	LbrM.10.0040	Gryzun, putative trafficking through Golgi, putative
LbrM.10.0050:mRNA	312.954	0.217327	0.0861579	2.52243	0.0116549	0.016398	yes	up	LbrM.10.0050	Dos2-interacting transcription regulator of RNA-Pol-II, putative
LbrM.10.0060:mRNA	201.926	0.0787984	0.103126	0.7641	0.444807	0.489169	no	up	LbrM.10.0060	thymidylate kinase-like protein
LbrM.10.0070:mRNA	4990.09	1.19483	0.155856	7.66624	1.77106e-14	8.26493e-14	yes	up	LbrM.10.0070	ribosomal protein l35a, putative
LbrM.10.0080:mRNA	157.745	0.344223	0.117599	2.92709	0.00342146	0.00517794	yes	up	LbrM.10.0080	hypothetical protein, unknown function
LbrM.10.0090:mRNA	331.45	0.309871	0.0814965	3.80227	0.000143379	0.000254826	yes	up	LbrM.10.0090	dehydrogenase-like protein
LbrM.10.0100:mRNA	233.907	0.668681	0.112396	5.94931	2.69272e-09	7.73497e-09	yes	up	LbrM.10.0100	SRP40, C-terminal domain containing protein, putative
LbrM.10.0110:mRNA	275.781	1.04539	0.101223	10.3276	5.28632e-25	5.59599e-24	yes	up	LbrM.10.0110	hypothetical protein, conserved
LbrM.10.0120:mRNA	153.777	-1.31172	0.203351	-6.45054	1.11453e-10	3.63998e-10	yes	down	LbrM.10.0120	PSP1 C-terminal conserved region, putative
LbrM.10.0130:mRNA	653.029	0.307811	0.0768228	4.00676	6.15561e-05	0.000113843	yes	up	LbrM.10.0130	hypothetical protein, conserved
LbrM.10.0140:mRNA	598.041	-0.159038	0.0934397	-1.70204	0.0887477	0.11087	no	down	LbrM.10.0140	mitochondrial
LbrM.10.0150:mRNA	686.45	-0.355783	0.124581	-2.85583	0.00429251	0.00640752	yes	down	LbrM.10.0150	conserved protein, unknown function
LbrM.10.0160:mRNA	502.159	-0.420376	0.102397	-4.10537	4.03667e-05	7.60084e-05	yes	down	LbrM.10.0160	hypothetical protein, conserved
LbrM.10.0170:mRNA	574.427	0.550862	0.0718	7.67218	1.69103e-14	7.91851e-14	yes	up	LbrM.10.0170	nucleoside phosphatase, putative
LbrM.10.0180:mRNA	596.31	0.0445743	0.0792842	0.562209	0.573973	0.616161	no	up	LbrM.10.0180	leucine-rich repeat protein, putative
LbrM.10.0190:mRNA	167.78	-0.150873	0.11534	-1.30807	0.190849	0.226098	no	down	LbrM.10.0190	hypothetical protein, unknown function
LbrM.10.0191.1	306.176	0.53132	0.0919908	5.77579	7.65918e-09	2.11142e-08	yes	up	LbrM.10.0191	hypothetical protein, conserved
LbrM.10.0200:mRNA	380.171	-0.889239	0.115322	-7.71091	1.24923e-14	5.89003e-14	yes	down	LbrM.10.0200	Mitogen-activated protein kinase 10, putative
LbrM.10.0210:mRNA	1187.93	1.01903	0.0667345	15.2699	1.21361e-52	6.03422e-51	yes	up	LbrM.10.0210	nucleolar protein 56, putative
LbrM.10.0220:mRNA	325.846	0.448278	0.10561	4.24466	2.18922e-05	4.23094e-05	yes	up	LbrM.10.0220	hypothetical protein, unknown function
LbrM.10.0230:mRNA	675.689	-0.321199	0.0888047	-3.61692	0.000298132	0.000512762	yes	down	LbrM.10.0230	hypothetical protein, unknown function
LbrM.10.0240:mRNA	1071.51	-0.213195	0.110424	-1.93069	0.0535215	0.0690285	no	down	LbrM.10.0240	Amastin surface glycoprotein, putative
LbrM.10.0250:mRNA	173.07	-0.580606	0.112352	-5.16774	2.36943e-07	5.63116e-07	yes	down	LbrM.10.0250	Amastin surface glycoprotein, putative
LbrM.10.0260:mRNA	522.672	-0.336082	0.0993377	-3.38323	0.000716395	0.00117876	yes	down	LbrM.10.0260	hypothetical protein, conserved
LbrM.10.0270:mRNA	310.945	0.400775	0.12727	3.14901	0.00163822	0.00258015	yes	up	LbrM.10.0270	pterin 4 alpha carbinolamine dehydratase, putative
LbrM.10.0280:mRNA	122.659	0.759159	0.175687	4.3211	1.55255e-05	3.05008e-05	yes	up	LbrM.10.0280	COPI associated protein, putative
LbrM.10.0290:mRNA	464.9	0.331431	0.0726244	4.56363	5.02773e-06	1.03793e-05	yes	up	LbrM.10.0290	exonuclease, putative
LbrM.10.0300:mRNA	1263.27	-0.681327	0.122824	-5.54717	2.90332e-08	7.56633e-08	yes	down	LbrM.10.0300	hypothetical protein, conserved
LbrM.10.0310:mRNA	1188.37	0.317307	0.0639413	4.96247	6.9601e-07	1.57999e-06	yes	up	LbrM.10.0310	isocitrate dehydrogenase [NADP], mitochondrial precursor, putative
LbrM.10.0320:mRNA	331.496	-0.320273	0.0832987	-3.84487	0.000120614	0.000216288	yes	down	LbrM.10.0320	kinetoplastid kinetochore protein 4, putative
LbrM.10.0330:mRNA	716.729	-0.122842	0.0682152	-1.80079	0.0717353	0.0908906	no	down	LbrM.10.0330	protein transport protein SEC23, putative
LbrM.10.0340:mRNA	671.167	-0.642809	0.0664228	-9.67752	3.75708e-22	3.29659e-21	yes	down	LbrM.10.0340	hypothetical protein, conserved
LbrM.10.0360:mRNA	360.904	0.35384	0.090405	3.91394	9.0802e-05	0.000164919	yes	up	LbrM.10.0360	hypothetical protein, conserved
LbrM.10.0370:pseudogenic_transcript	110.435	-2.20804	0.224862	-9.81954	9.27664e-23	8.52246e-22	yes	down	LbrM.10.0370	folate/biopterin transporter, putative
LbrM.10.0380:mRNA	238.827	-0.891534	0.238989	-3.73045	0.00019114	0.000335281	yes	down	LbrM.10.0380	folate/biopterin transporter, putative
LbrM.10.0390:mRNA	114.928	-1.26262	0.164564	-7.67252	1.6865e-14	7.9018e-14	yes	down	LbrM.10.0390	folate/biopterin transporter, putative (fragment)
LbrM.10.0400:mRNA	254.484	-1.18547	0.104135	-11.384	5.02402e-30	7.53511e-29	yes	down	LbrM.10.0400	folate/biopterin transporter, putative
LbrM.10.0410:mRNA	434.129	-2.26828	0.198247	-11.4417	2.58813e-30	3.91753e-29	yes	down	LbrM.10.0410	folate/biopterin transporter, putative
LbrM.10.0420:mRNA	714.866	-1.31515	0.0672324	-19.5612	3.30888e-85	5.65542e-83	yes	down	LbrM.10.0420	dihydroxyacetone kinase 1-like protein
LbrM.10.0430:mRNA	352.104	-0.474016	0.0838515	-5.65304	1.57635e-08	4.21386e-08	yes	down	LbrM.10.0430	hypothetical protein
LbrM.10.0440:mRNA	101.281	-1.06113	0.148114	-7.1643	7.81868e-13	3.14742e-12	yes	down	LbrM.10.0440	Zinc finger, C3HC4 type (RING finger), putative
LbrM.10.0450:mRNA	467.701	-0.177227	0.0968782	-1.82938	0.0673422	0.0856684	no	down	LbrM.10.0450	Zinc finger, C3HC4 type (RING finger), putative
LbrM.10.0460:mRNA	201.199	0.201654	0.120196	1.67771	0.0934044	0.116228	no	up	LbrM.10.0460	4F5 protein family/Zinc-binding, putative
LbrM.10.0470:mRNA	636.061	0.387584	0.0644436	6.01431	1.80655e-09	5.27507e-09	yes	up	LbrM.10.0470	GP63, leishmanolysin
LbrM.10.0480:mRNA	238.782	0.374204	0.110917	3.37374	0.000741552	0.00121783	yes	up	LbrM.10.0480	metallo-peptidase, Clan MA(M), Family M8
LbrM.10.0490:mRNA	24.9154	-1.55314	0.35479	-4.37762	1.19982e-05	2.38452e-05	yes	down	LbrM.10.0490	metallo-peptidase, Clan MA(M), Family M8
LbrM.10.0500:mRNA	470.707	0.0667721	0.120593	0.553698	0.579786	0.621286	no	up	LbrM.10.0500	metallo-peptidase, Clan MA(M), Family M8
LbrM.10.0510:mRNA	351.146	-0.0690516	0.0971918	-0.710467	0.477414	0.520977	no	down	LbrM.10.0510	metallo-peptidase, Clan MA(M), Family M8
LbrM.10.0520:mRNA	119.991	0.600592	0.175699	3.41829	0.000630152	0.00104398	yes	up	LbrM.10.0520	metallo-peptidase, Clan MA(M), Family M8
LbrM.10.0530:mRNA	598.648	0.0921025	0.0994338	0.926269	0.354306	0.397746	no	up	LbrM.10.0530	metallo-peptidase, Clan MA(M), Family M8
LbrM.10.0540:mRNA	815.99	-0.14798	0.0713952	-2.07268	0.038202	0.0502661	yes	down	LbrM.10.0540	metallo-peptidase, Clan MA(M), Family M8
LbrM.10.0550:mRNA	231.254	0.597211	0.101375	5.89112	3.83576e-09	1.08625e-08	yes	up	LbrM.10.0550	metallo-peptidase, Clan MA(M), Family M8 (fragment)
LbrM.10.0560:mRNA	301.773	-0.0102708	0.0999011	-0.10281	0.918114	0.928641	no	down	LbrM.10.0560	metallo-peptidase, Clan MA(M), Family M8
LbrM.10.0570:mRNA	240.291	0.513431	0.100957	5.08564	3.66387e-07	8.55633e-07	yes	up	LbrM.10.0570	metallo-peptidase, Clan MA(M), Family M8
LbrM.10.0580:mRNA	245.92	0.0455065	0.147972	0.307535	0.758436	0.786626	no	up	LbrM.10.0580	metallo-peptidase, Clan MA(M), Family M8
LbrM.10.0590:mRNA	2041.07	0.159451	0.0789033	2.02085	0.0432958	0.0566505	yes	up	LbrM.10.0590	GP63, leishmanolysin
LbrM.10.0600:mRNA	149.659	-0.0281562	0.136418	-0.206396	0.836481	0.855246	no	down	LbrM.10.0600	GP63, leishmanolysin
LbrM.10.0610:mRNA	251.155	0.235425	0.103654	2.27125	0.0231318	0.0313571	yes	up	LbrM.10.0610	GP63, leishmanolysin
LbrM.10.0620:mRNA	956.92	-0.910219	0.126204	-7.2123	5.50153e-13	2.24774e-12	yes	down	LbrM.10.0620	mitogen-activated protein kinase 3, putative
LbrM.10.0630:mRNA	2236.51	-1.12455	0.101514	-11.0778	1.60804e-28	2.15914e-27	yes	down	LbrM.10.0630	hypothetical protein, conserved
LbrM.10.0640:mRNA	729.033	0.00628147	0.0606096	0.103638	0.917457	0.928103	no	up	LbrM.10.0640	glycerol-3-phosphate dehydrogenase [NAD+], glycosomal
LbrM.10.0650:mRNA	481.262	0.0594206	0.0675459	0.879706	0.379018	0.423402	no	up	LbrM.10.0650	hypothetical protein, conserved
LbrM.10.0660:mRNA	545.844	-0.144177	0.0723698	-1.99222	0.0463467	0.0604017	yes	down	LbrM.10.0660	hypothetical protein, conserved
LbrM.10.0670:mRNA	578.371	-0.486239	0.0920565	-5.28197	1.27803e-07	3.12239e-07	yes	down	LbrM.10.0670	hypothetical protein, unknown function
LbrM.10.0680:mRNA	263.319	0.196013	0.110168	1.77923	0.0752029	0.0950639	no	up	LbrM.10.0680	hypothetical protein, conserved
LbrM.10.0690:mRNA	368.538	0.562235	0.0858148	6.55173	5.68742e-11	1.92173e-10	yes	up	LbrM.10.0690	zinc binding dehydrogenase-like protein
LbrM.10.0700:mRNA	514.482	0.409173	0.100304	4.07934	4.51636e-05	8.45554e-05	yes	up	LbrM.10.0700	zinc-binding dehydrogenase-like protein
LbrM.10.0710:mRNA	577.558	0.602706	0.0666543	9.04227	1.53455e-19	1.07602e-18	yes	up	LbrM.10.0710	chromatin assembly factor 1 subunit A, putative
LbrM.10.0720:mRNA	91.695	0.86308	0.200469	4.3053	1.6676e-05	3.26593e-05	yes	up	LbrM.10.0720	hypothetical protein, conserved
LbrM.10.0730:mRNA	175.423	0.695111	0.157551	4.41196	1.02439e-05	2.04927e-05	yes	up	LbrM.10.0730	hypothetical protein, conserved
LbrM.10.0740:mRNA	410.166	-0.0352485	0.104556	-0.337124	0.736023	0.76726	no	down	LbrM.10.0740	ABC1 family, putative
LbrM.10.0750:mRNA	312.649	0.826245	0.0912695	9.05281	1.39336e-19	9.83746e-19	yes	up	LbrM.10.0750	endonuclease G, putative
LbrM.10.0760:mRNA	943.053	-0.502873	0.0818047	-6.14723	7.88472e-10	2.38783e-09	yes	down	LbrM.10.0760	FLA1-binding protein
LbrM.10.0770:mRNA	1037.09	-0.0443339	0.0624555	-0.709848	0.477798	0.521188	no	down	LbrM.10.0770	Flagellum adhesion protein 1
LbrM.10.0780:mRNA	282.899	0.374601	0.103806	3.60865	0.000307799	0.000528281	yes	up	LbrM.10.0780	hypothetical protein, conserved
LbrM.10.0790:mRNA	277.57	-0.427122	0.112952	-3.78146	0.000155914	0.000275791	yes	down	LbrM.10.0790	hypothetical protein, unknown function
LbrM.10.0800:mRNA	1075.3	-0.568486	0.0576072	-9.86832	5.71127e-23	5.32446e-22	yes	down	LbrM.10.0800	hypothetical protein, unknown function
LbrM.10.0810:mRNA	718.477	0.678675	0.0750024	9.04872	1.4466e-19	1.01783e-18	yes	up	LbrM.10.0810	hypothetical protein, conserved
LbrM.10.0820:mRNA	733.639	-0.521651	0.103044	-5.0624	4.14013e-07	9.60294e-07	yes	down	LbrM.10.0820	hypothetical protein, conserved
LbrM.10.0830:mRNA	541.844	-0.0347746	0.0713558	-0.487341	0.626017	0.664232	no	down	LbrM.10.0830	RNA recognition motif. (a.k.a. RRM, RBD, or RNP domain), putative
LbrM.10.0840:mRNA	2955.28	-0.102528	0.0427193	-2.40003	0.0163936	0.0226267	yes	down	LbrM.10.0840	amino acid permease 24, putative
LbrM.10.0850:mRNA	382.719	0.371946	0.120291	3.09205	0.00198776	0.00309677	yes	up	LbrM.10.0850	deaminase, putative
LbrM.10.0860:mRNA	424.631	0.178251	0.0774018	2.30293	0.021283	0.0289705	yes	up	LbrM.10.0860	hypothetical protein, conserved
LbrM.10.0870:mRNA	296.528	-0.304277	0.120684	-2.52127	0.0116932	0.0164463	yes	down	LbrM.10.0870	hypothetical protein, unknown function
LbrM.10.0880:mRNA	1179.63	-0.16202	0.0534443	-3.03156	0.0024329	0.00374686	yes	down	LbrM.10.0880	WD domain, G-beta repeat, putative
LbrM.10.0890:mRNA	675.773	1.08319	0.107999	10.0297	1.12903e-23	1.09876e-22	yes	up	LbrM.10.0890	hypothetical protein, conserved
LbrM.10.0900:mRNA	823.711	-0.283921	0.0667	-4.25669	2.07475e-05	4.02014e-05	yes	down	LbrM.10.0900	hypothetical protein, conserved
LbrM.10.0910:mRNA	839.455	-0.634808	0.0666045	-9.53101	1.55762e-21	1.29078e-20	yes	down	LbrM.10.0910	hypothetical protein, conserved
LbrM.10.0920:mRNA	320.471	0.540996	0.0966519	5.59737	2.1763e-08	5.75021e-08	yes	up	LbrM.10.0920	hypothetical protein, conserved
LbrM.10.0930:mRNA	744.802	-0.223902	0.0665054	-3.36668	0.000760791	0.00124781	yes	down	LbrM.10.0930	serine/threonine-protein kinase, putative
LbrM.10.0940:mRNA	959.365	0.236585	0.0602707	3.92536	8.65987e-05	0.000157599	yes	up	LbrM.10.0940	hypothetical protein, conserved
LbrM.10.0950:mRNA	233.512	0.185252	0.0947698	1.95476	0.0506113	0.0655533	no	up	LbrM.10.0950	nuclear transport factor 2, putative
LbrM.10.0960:mRNA	291.797	1.22465	0.107527	11.3892	4.73176e-30	7.10978e-29	yes	up	LbrM.10.0960	Ribosome biogenesis protein Nop16, putative
LbrM.10.0970:mRNA	6363.46	1.76547	0.0637911	27.6758	1.36401e-168	1.59862e-165	yes	up	LbrM.10.0970	histone H3
LbrM.10.0980:mRNA	446.382	0.356982	0.0814736	4.38157	1.17828e-05	2.34399e-05	yes	up	LbrM.10.0980	hypothetical protein, conserved
LbrM.10.0990:mRNA	1081.33	1.18049	0.0949941	12.427	1.86496e-35	3.83463e-34	yes	up	LbrM.10.0990	FKBP-type peptidyl-prolyl cis-trans isomerase, putative
LbrM.10.1000:mRNA	1597.77	-0.226625	0.0812841	-2.78807	0.00530237	0.00779442	yes	down	LbrM.10.1000	hypothetical protein, conserved
LbrM.10.1010:mRNA	734.591	0.31307	0.0658519	4.75414	1.9929e-06	4.31278e-06	yes	up	LbrM.10.1010	small GTP-binding protein Rab11, putative
LbrM.10.1020:mRNA	381.3	0.0660952	0.0827512	0.798722	0.424452	0.469047	no	up	LbrM.10.1020	hypothetical protein, conserved
LbrM.10.1030:mRNA	894.432	-0.454318	0.0598214	-7.59457	3.08811e-14	1.41535e-13	yes	down	LbrM.10.1030	hypothetical protein
LbrM.10.1040:mRNA	2552.75	-0.913222	0.0993791	-9.18928	3.95493e-20	2.92045e-19	yes	down	LbrM.10.1040	hypothetical protein, conserved
LbrM.10.1050:mRNA	1943.65	-1.63283	0.156816	-10.4124	2.17654e-25	2.36508e-24	yes	down	LbrM.10.1050	hypothetical protein, conserved (fragment)
LbrM.10.1060:mRNA	652.926	-0.206746	0.0715154	-2.89092	0.0038411	0.0057786	yes	down	LbrM.10.1060	hypothetical protein, conserved
LbrM.10.1070:mRNA	2576.08	1.46516	0.0911893	16.0672	4.3318e-58	2.6131e-56	yes	up	LbrM.10.1070	histone H3
LbrM.10.1071.1	228.51	-0.209606	0.104289	-2.00986	0.044446	0.0580999	yes	down	LbrM.10.1071	hypothetical protein, unknown function
LbrM.10.1080:mRNA	145.006	2.41606	0.128337	18.8259	4.63544e-79	6.03637e-77	yes	up	LbrM.10.1080	histone H3
LbrM.10.1090:mRNA	730.41	2.24466	0.0865498	25.9349	2.68912e-148	2.20615e-145	yes	up	LbrM.10.1090	histone H3
LbrM.10.1100:mRNA	134.48	0.07558	0.148077	0.510409	0.609765	0.649087	no	up	LbrM.10.1100	ARP2/3 complex subunit, putative
LbrM.10.1110:mRNA	229.28	-0.0905392	0.0997457	-0.9077	0.364037	0.407888	no	down	LbrM.10.1110	nucleoside phosphorylase-like protein
LbrM.10.1120:mRNA	319.859	-0.0777836	0.0964315	-0.80662	0.419885	0.464438	no	down	LbrM.10.1120	carrier protein, putative
LbrM.10.1130:mRNA	633.221	0.712342	0.0740362	9.62154	6.48503e-22	5.55937e-21	yes	up	LbrM.10.1130	RNA-binding protein-like protein
LbrM.10.1140:mRNA	849.421	-0.359405	0.0972281	-3.69651	0.00021858	0.000380729	yes	down	LbrM.10.1140	Domain of Unknown Function (DUF1042), putative
LbrM.10.1150:mRNA	304.808	0.367179	0.11792	3.11381	0.00184688	0.00288936	yes	up	LbrM.10.1150	DnaJ domain containing protein, putative
LbrM.10.1160:mRNA	388.815	0.865428	0.112068	7.72232	1.14235e-14	5.39853e-14	yes	up	LbrM.10.1160	hypothetical protein, conserved
LbrM.10.1170:mRNA	551.188	0.55061	0.0732168	7.52027	5.46616e-14	2.4425e-13	yes	up	LbrM.10.1170	hypothetical protein, unknown function
LbrM.10.1180:mRNA	380.358	-0.610685	0.0955981	-6.38805	1.68012e-10	5.38848e-10	yes	down	LbrM.10.1180	Eukaryotic translation initiation factor 4 gamma 5
LbrM.10.1190:pseudogenic_transcript	584.132	0.401192	0.0682603	5.87739	4.16796e-09	1.17626e-08	yes	up	LbrM.10.1190	hypothetical protein (pseudogene)
LbrM.10.1200:mRNA	427.149	0.199871	0.0837777	2.38574	0.017045	0.0234824	yes	up	LbrM.10.1200	hypothetical protein, conserved
LbrM.10.1210:mRNA	160.121	-0.872151	0.156151	-5.58531	2.3329e-08	6.13826e-08	yes	down	LbrM.10.1210	hypothetical protein, conserved
LbrM.10.1220:mRNA	875.308	0.630451	0.0629384	10.017	1.28389e-23	1.24651e-22	yes	up	LbrM.10.1220	PAB1-binding protein , putative
LbrM.10.1230:mRNA	182.547	0.889816	0.123392	7.21127	5.54321e-13	2.26364e-12	yes	up	LbrM.10.1230	hypothetical protein, conserved
LbrM.10.1240:mRNA	780.806	-0.428866	0.0649383	-6.60421	3.99645e-11	1.37184e-10	yes	down	LbrM.10.1240	hypothetical protein, conserved
LbrM.10.1250:mRNA	408.268	0.294481	0.08435	3.49118	0.0004809	0.000807472	yes	up	LbrM.10.1250	Zinc finger, C3HC4 type (RING finger), putative
LbrM.10.1260:mRNA	819.309	0.434757	0.0992664	4.3797	1.18842e-05	2.36244e-05	yes	up	LbrM.10.1260	Tumour suppressor, Mitostatin, putative
LbrM.10.1270:mRNA	782.55	-0.139674	0.0718538	-1.94386	0.0519126	0.0671646	no	down	LbrM.10.1270	Ras-related protein RabX1, putative
LbrM.10.1280:mRNA	268.616	0.281071	0.103985	2.70301	0.0068715	0.00996532	yes	up	LbrM.10.1280	small GTP-binding protein Rab7, putative
LbrM.10.1290:mRNA	145.303	0.0940839	0.123271	0.763229	0.445327	0.489478	no	up	LbrM.10.1290	hypothetical protein, conserved
LbrM.10.1300:mRNA	438.601	-0.0666486	0.0800033	-0.833073	0.404803	0.449234	no	down	LbrM.10.1300	flagellar protofilament ribbon protein-like protein
LbrM.10.1310:mRNA	137.581	1.20036	0.126049	9.52291	1.6839e-21	1.38842e-20	yes	up	LbrM.10.1310	hypothetical protein, conserved
LbrM.10.1320:mRNA	408.383	-0.109501	0.0859746	-1.27365	0.202789	0.239069	no	down	LbrM.10.1320	hypothetical protein, conserved
LbrM.10.1330:mRNA	341.57	0.345449	0.107513	3.21309	0.00131316	0.00209228	yes	up	LbrM.10.1330	hypothetical protein, conserved
LbrM.10.1340:mRNA	833.152	0.431988	0.0679053	6.36163	1.99627e-10	6.36509e-10	yes	up	LbrM.10.1340	Spinocerebellar ataxia type 10 protein domain containing protein, putative
LbrM.10.1350:mRNA	448.718	1.02288	0.116054	8.81386	1.20909e-18	7.91016e-18	yes	up	LbrM.10.1350	hypothetical protein, conserved
LbrM.10.1360:mRNA	158.45	1.08041	0.109618	9.85613	6.44903e-23	5.99862e-22	yes	up	LbrM.10.1360	kinetoplastid kinetochore protein 20
LbrM.10.1370:mRNA	78.8694	0.776695	0.156985	4.94759	7.51387e-07	1.70052e-06	yes	up	LbrM.10.1370	methyltransferase domain containing protein, putative
LbrM.10.1380:mRNA	502.496	-0.290573	0.0676523	-4.2951	1.74614e-05	3.41161e-05	yes	down	LbrM.10.1380	Protein of unknown function (DUF1861), putative
LbrM.10.1390:mRNA	664.158	-0.157855	0.0665948	-2.37038	0.0177698	0.0244275	yes	down	LbrM.10.1390	Protein of unknown function (DUF1861), putative
LbrM.10.1400:mRNA	505.164	-0.0913185	0.0798035	-1.14429	0.252503	0.291724	no	down	LbrM.10.1400	Protein of unknown function (DUF1861), putative
LbrM.10.1410:mRNA	476.995	0.182966	0.0745829	2.45319	0.0141595	0.0196823	yes	up	LbrM.10.1410	Protein of unknown function (DUF1861), putative
LbrM.10.1420:mRNA	969.23	0.329256	0.0701214	4.69552	2.65931e-06	5.66381e-06	yes	up	LbrM.10.1420	Protein of unknown function (DUF1861), putative
LbrM.10.1430:mRNA	709.886	-0.67943	0.141949	-4.78643	1.69771e-06	3.70228e-06	yes	down	LbrM.10.1430	Protein of unknown function (DUF1861), putative
LbrM.10.1440:mRNA	220.166	-0.38835	0.115942	-3.34953	0.000809482	0.00132555	yes	down	LbrM.10.1440	Protein of unknown function (DUF1861), putative
LbrM.10.1450:mRNA	549.308	0.328804	0.100785	3.26245	0.00110454	0.00177715	yes	up	LbrM.10.1450	phosphate-Repressible Phosphate Permease-like protein
LbrM.10.1460:mRNA	728.71	-0.729564	0.128889	-5.66041	1.5101e-08	4.04732e-08	yes	down	LbrM.10.1460	pteridine transporter, putative
LbrM.10.1470:mRNA	546.558	-0.391571	0.0926688	-4.22549	2.3842e-05	4.58617e-05	yes	down	LbrM.10.1470	fatty acid desaturase, putative
LbrM.10.1480:mRNA	376.525	0.273315	0.0939351	2.90962	0.00361869	0.00546233	yes	up	LbrM.10.1480	SET domain containing protein, putative
LbrM.10.1490:mRNA	576.678	-0.23767	0.0869833	-2.73236	0.00628824	0.00916155	yes	down	LbrM.10.1490	hypothetical protein, conserved
LbrM.10.1500:mRNA	4599.89	-0.325412	0.0462033	-7.04304	1.88092e-12	7.32371e-12	yes	down	LbrM.10.1500	hypothetical protein, conserved
LbrM.10.1510:mRNA	520.723	0.461096	0.0708432	6.50869	7.58081e-11	2.52714e-10	yes	up	LbrM.10.1510	hypothetical protein, conserved
LbrM.10.1520:mRNA	221.519	-2.8239	0.146831	-19.2324	1.98327e-82	2.90549e-80	yes	down	LbrM.10.1520	amastin
LbrM.10.1530:mRNA	3.24289	0.96335	0.922168	1.04466	0.296181	0.337811	no	up	LbrM.10.1530	hypothetical protein, conserved
LbrM.10.tRNA1:tRNA	1.46739	1.24532	1.1876	1.0486	0.294364	0.335972	no	up	LbrM.10.tRNA1	tRNA-Lys
LbrM.10.tRNA2:tRNA	1.49291	1.53117	1.1181	1.36945	0.170859	0.204007	no	up	LbrM.10.tRNA2	tRNA-Asn
LbrM.11.0010:mRNA	834.834	-0.0663544	0.0705125	-0.94103	0.34669	0.389996	no	down	LbrM.11.0010	DNA repair and recombination helicase protein PIF2, putative
LbrM.11.0020:mRNA	624.649	-1.03232	0.129776	-7.95462	1.79681e-15	9.08817e-15	yes	down	LbrM.11.0020	PIF1 helicase-like protein, putative
LbrM.11.0030:mRNA	339.113	0.227278	0.104267	2.17977	0.0292746	0.0391154	yes	up	LbrM.11.0030	hypothetical protein, unknown function
LbrM.11.0040:mRNA	1361.55	0.376334	0.0630068	5.97292	2.33046e-09	6.72972e-09	yes	up	LbrM.11.0040	14-3-3 protein 2, putative
LbrM.11.0050:mRNA	330.464	-0.112154	0.0984628	-1.13905	0.254681	0.293868	no	down	LbrM.11.0050	Optic atrophy 3 protein (OPA3), putative
LbrM.11.0060:mRNA	553.885	0.0173105	0.0667274	0.259421	0.795311	0.819175	no	up	LbrM.11.0060	hypothetical protein, conserved
LbrM.11.0070:mRNA	767.159	-0.284626	0.070436	-4.04091	5.32438e-05	9.90728e-05	yes	down	LbrM.11.0070	Domain of unknown function(DUF2779), putative
LbrM.11.0080:mRNA	1361.63	-0.643352	0.0977044	-6.58468	4.55863e-11	1.5544e-10	yes	down	LbrM.11.0080	tubulin-tyrsoine ligase-like protein
LbrM.11.0090:mRNA	798.205	0.124585	0.0655089	1.9018	0.0571973	0.073469	no	up	LbrM.11.0090	Nucleolar protein 89, putative
LbrM.11.0100:mRNA	726.177	0.294497	0.061772	4.76749	1.86538e-06	4.05286e-06	yes	up	LbrM.11.0100	regulator of chromatin condensation, putative
LbrM.11.0110:mRNA	373.83	-0.0673591	0.0884163	-0.76184	0.446156	0.490257	no	down	LbrM.11.0110	hypothetical protein, conserved
LbrM.11.0120:mRNA	290.269	-0.420532	0.0945012	-4.45002	8.58642e-06	1.73079e-05	yes	down	LbrM.11.0120	hypothetical protein, conserved
LbrM.11.0130:mRNA	507.969	0.251996	0.0911301	2.76524	0.00568812	0.00832418	yes	up	LbrM.11.0130	DNA ligase, putative
LbrM.11.0140:mRNA	624.478	0.450122	0.0753375	5.97474	2.30455e-09	6.65959e-09	yes	up	LbrM.11.0140	hypothetical protein, unknown function
LbrM.11.0150:mRNA	785.332	0.725585	0.0616875	11.7623	6.10655e-32	1.0266e-30	yes	up	LbrM.11.0150	pumillio protein 10, putative
LbrM.11.0160:mRNA	80.1947	-0.485357	0.173036	-2.80495	0.00503244	0.00742824	yes	down	LbrM.11.0160	hypothetical protein
LbrM.11.0170:mRNA	124.019	0.32038	0.125774	2.54726	0.0108572	0.0153283	yes	up	LbrM.11.0170	hypothetical protein, conserved
LbrM.11.0180:mRNA	379.543	0.0582468	0.111045	0.524531	0.599909	0.640174	no	up	LbrM.11.0180	mRNA cap guanine-N7 methyltransferase, putative
LbrM.11.0190:mRNA	476.793	0.226395	0.0841126	2.69157	0.00711155	0.0102898	yes	up	LbrM.11.0190	tetratricopeptide repeat (TPR) protein
LbrM.11.0200:mRNA	190.153	0.401158	0.128828	3.11391	0.00184625	0.00288892	yes	up	LbrM.11.0200	hypothetical protein, conserved
LbrM.11.0210:mRNA	99.2498	-1.47378	0.186042	-7.92176	2.34177e-15	1.17145e-14	yes	down	LbrM.11.0210	hypothetical protein
LbrM.11.0220:mRNA	330.157	-0.983832	0.176115	-5.58632	2.31936e-08	6.10461e-08	yes	down	LbrM.11.0220	hypothetical protein, conserved
LbrM.11.0230:mRNA	364.758	-0.186467	0.0897456	-2.07773	0.0377341	0.0496903	yes	down	LbrM.11.0230	WD domain, G-beta repeat/BING4CT (NUC141) domain containing protein, putative
LbrM.11.0240:mRNA	491.182	-1.18011	0.140859	-8.37793	5.38686e-17	3.04785e-16	yes	down	LbrM.11.0240	exocyst complex component Sec10, putative
LbrM.11.0250:mRNA	702.076	-0.0734852	0.112027	-0.65596	0.51185	0.554865	no	down	LbrM.11.0250	hypothetical protein, conserved
LbrM.11.0260:mRNA	198.994	-0.633517	0.123549	-5.12767	2.93354e-07	6.91374e-07	yes	down	LbrM.11.0260	hypothetical protein, conserved (fragment)
LbrM.11.0270:mRNA	396.267	0.00214046	0.0834552	0.025648	0.979538	0.982412	no	up	LbrM.11.0270	hypothetical protein, conserved
LbrM.11.0280:mRNA	922.626	-0.939615	0.0938375	-10.0132	1.33345e-23	1.29158e-22	yes	down	LbrM.11.0280	protein kinase, putative
LbrM.11.0290:mRNA	557.853	-0.401609	0.091155	-4.40578	1.05402e-05	2.10804e-05	yes	down	LbrM.11.0290	amino acid permease/transporter, putative
LbrM.11.0300:mRNA	416.465	-0.436596	0.154649	-2.82315	0.00475547	0.00705112	yes	down	LbrM.11.0300	hypothetical protein, conserved
LbrM.11.0310:mRNA	774.627	0.319598	0.0590279	5.41435	6.1513e-08	1.55182e-07	yes	up	LbrM.11.0310	Protein of unknown function (DUF563), putative
LbrM.11.0320:mRNA	1472.24	-0.348323	0.0813558	-4.28148	1.85657e-05	3.61274e-05	yes	down	LbrM.11.0320	nucleobase transporter
LbrM.11.0330:mRNA	547.406	-0.283733	0.106811	-2.65641	0.00789768	0.0113436	yes	down	LbrM.11.0330	stearic acid desaturase
LbrM.11.0340:mRNA	834.558	-0.455091	0.0641895	-7.0898	1.34305e-12	5.28714e-12	yes	down	LbrM.11.0340	hypothetical protein
LbrM.11.0350:mRNA	1067.33	0.043228	0.0785602	0.550253	0.582146	0.623489	no	up	LbrM.11.0350	transcription modulator/accessory protein, putative
LbrM.11.0360:mRNA	1665.75	-0.84937	0.173761	-4.88817	1.0178e-06	2.27397e-06	yes	down	LbrM.11.0360	argonaute-like protein
LbrM.11.0370:mRNA	327.091	0.0828773	0.09708	0.853701	0.393271	0.437655	no	up	LbrM.11.0370	3-methylcrotonoyl-CoA carboxylase beta subunit, putative
LbrM.11.0380:mRNA	513.113	0.164085	0.0766496	2.14072	0.0322967	0.0429227	yes	up	LbrM.11.0380	Nucleolar protein 47, putative
LbrM.11.0390:mRNA	185.947	-0.280062	0.117524	-2.38301	0.0171718	0.0236411	yes	down	LbrM.11.0390	conserved protein, unknown function
LbrM.11.0400:mRNA	388.545	0.549758	0.0913223	6.01997	1.74449e-09	5.10225e-09	yes	up	LbrM.11.0400	metallo-peptidase, Clan MF, Family M17
LbrM.11.0410:mRNA	899.666	-0.159689	0.0773378	-2.06482	0.0389401	0.0512209	yes	down	LbrM.11.0410	metallo-peptidase, Clan MF, Family M17
LbrM.11.0420:mRNA	3976.93	-0.568893	0.0928358	-6.12795	8.90208e-10	2.67421e-09	yes	down	LbrM.11.0420	hypothetical protein, unknown function
LbrM.11.0430:mRNA	662.832	-0.935261	0.14426	-6.48317	8.98123e-11	2.97345e-10	yes	down	LbrM.11.0430	Protein Associated with Differentiation, putative
LbrM.11.0440:mRNA	652.322	-1.07329	0.214401	-5.00601	5.55712e-07	1.27348e-06	yes	down	LbrM.11.0440	Protein Associated with Differentiation, putative
LbrM.11.0450:pseudogenic_transcript	178.621	0.738911	0.128872	5.73367	9.82808e-09	2.6814e-08	yes	up	LbrM.11.0450	protein associated with differentiation 4, putative (pseudogene)
LbrM.11.0460:mRNA	265.768	-0.960187	0.169279	-5.67222	1.40957e-08	3.78406e-08	yes	down	LbrM.11.0460	cytochrome b5, putative
LbrM.11.0470:mRNA	287.591	-2.58097	0.209	-12.3492	4.92147e-35	9.89601e-34	yes	down	LbrM.11.0470	major facilitator superfamily, putative
LbrM.11.0480:mRNA	258.977	-0.483193	0.116584	-4.14459	3.40418e-05	6.4439e-05	yes	down	LbrM.11.0480	Ankyrin repeats (3 copies)/Ankyrin repeats (many copies), putative
LbrM.11.0490:mRNA	635.138	0.267931	0.0723928	3.70108	0.000214684	0.00037426	yes	up	LbrM.11.0490	anion-transporting ATPase-like protein
LbrM.11.0500:mRNA	456.639	-0.0650963	0.0812612	-0.801075	0.423088	0.467666	no	down	LbrM.11.0500	hypothetical protein, conserved
LbrM.11.0510:mRNA	1233.63	-0.568022	0.0614351	-9.24589	2.33301e-20	1.76243e-19	yes	down	LbrM.11.0510	PUF nine target 1
LbrM.11.0520:mRNA	548.857	-0.488211	0.0701685	-6.9577	3.45884e-12	1.31311e-11	yes	down	LbrM.11.0520	hypothetical protein, conserved
LbrM.11.0530:mRNA	718.985	-0.73543	0.061697	-11.92	9.30712e-33	1.64206e-31	yes	down	LbrM.11.0530	hypothetical protein, conserved
LbrM.11.0540:mRNA	280.617	-0.205394	0.0873562	-2.35122	0.0187118	0.0256365	yes	down	LbrM.11.0540	hypothetical protein, conserved
LbrM.11.0550:mRNA	1895.57	1.36852	0.0938946	14.5751	4.04614e-48	1.6352e-46	yes	up	LbrM.11.0550	40S ribosomal protein S21, putative
LbrM.11.0560:mRNA	2070.57	-0.34679	0.0993263	-3.49142	0.000480459	0.000806896	yes	down	LbrM.11.0560	40S ribosomal protein S21, putative
LbrM.11.0570:mRNA	186.409	-0.497679	0.106189	-4.68671	2.7763e-06	5.89614e-06	yes	down	LbrM.11.0570	hypothetical protein, conserved
LbrM.11.0580:mRNA	174.161	0.490888	0.13806	3.55561	0.000377097	0.000640916	yes	up	LbrM.11.0580	hypothetical protein, conserved
LbrM.11.0590:mRNA	2781.18	-0.271994	0.0766349	-3.54921	0.000386386	0.000655481	yes	down	LbrM.11.0590	hypothetical protein, conserved
LbrM.11.0600:mRNA	1621.36	-1.3397	0.208433	-6.42749	1.29731e-10	4.20844e-10	yes	down	LbrM.11.0600	hypothetical protein, conserved
LbrM.11.0610:mRNA	369.966	-0.358927	0.0900327	-3.98663	6.70174e-05	0.000123331	yes	down	LbrM.11.0610	hypothetical protein, conserved
LbrM.11.0620:mRNA	705.491	-1.58589	0.217442	-7.29338	3.02285e-13	1.26848e-12	yes	down	LbrM.11.0620	tubulin-tyrsoine ligase-like protein (fragment)
LbrM.11.0630:mRNA	1936.45	-0.904106	0.113751	-7.94814	1.89333e-15	9.54365e-15	yes	down	LbrM.11.0630	hypothetical protein, conserved
LbrM.11.0640:mRNA	266.403	-0.492175	0.0942533	-5.22183	1.77163e-07	4.25981e-07	yes	down	LbrM.11.0640	Alpha/beta hydrolase family, putative
LbrM.11.0650:mRNA	860.441	0.336575	0.0656847	5.12411	2.98949e-07	7.03954e-07	yes	up	LbrM.11.0650	Alpha/beta hydrolase family, putative
LbrM.11.0660:mRNA	1650.92	-0.22995	0.0969921	-2.37082	0.0177488	0.0244028	yes	down	LbrM.11.0660	hypothetical protein, conserved
LbrM.11.0670:mRNA	652.779	-2.06131	0.435879	-4.7291	2.25518e-06	4.84713e-06	yes	down	LbrM.11.0670	kinesin, putative
LbrM.11.0680:mRNA	819.127	-0.245619	0.0639606	-3.84015	0.000122957	0.000220153	yes	down	LbrM.11.0680	START domain containing protein, putative
LbrM.11.0690:mRNA	1401.75	-0.508426	0.0712768	-7.13312	9.81183e-13	3.91709e-12	yes	down	LbrM.11.0690	hypothetical protein, conserved
LbrM.11.0700:mRNA	450.05	0.517808	0.0925678	5.59382	2.22125e-08	5.8633e-08	yes	up	LbrM.11.0700	60S ribosomal protein L24, putative
LbrM.11.0710:mRNA	691.322	-0.477747	0.0727797	-6.56429	5.22829e-11	1.77097e-10	yes	down	LbrM.11.0710	ATPase, putative
LbrM.11.0720:mRNA	314.286	-0.0700318	0.0936168	-0.748068	0.454419	0.497937	no	down	LbrM.11.0720	Short C-terminal domain/PUB domain containing protein, putative
LbrM.11.0730:mRNA	422.51	0.680574	0.077578	8.77277	1.74321e-18	1.12866e-17	yes	up	LbrM.11.0730	hypothetical protein, conserved
LbrM.11.0740:mRNA	952.972	-1.27195	0.142371	-8.93404	4.10738e-19	2.79875e-18	yes	down	LbrM.11.0740	hypothetical protein, unknown function
LbrM.11.0750:mRNA	650.588	-0.0849251	0.0643628	-1.31947	0.187011	0.221871	no	down	LbrM.11.0750	hypothetical protein, conserved
LbrM.11.0760:mRNA	10515.3	1.44445	0.128882	11.2075	3.74438e-29	5.27816e-28	yes	up	LbrM.11.0760	40S ribosomal protein S5
LbrM.11.0770:mRNA	5476.1	1.09593	0.082254	13.3237	1.68467e-40	4.51667e-39	yes	up	LbrM.11.0770	40S ribosomal protein S5
LbrM.11.0780:mRNA	604.023	0.263369	0.0681538	3.86433	0.000111395	0.000200501	yes	up	LbrM.11.0780	HIT zinc finger, putative
LbrM.11.0790:mRNA	506.671	-0.690463	0.133216	-5.18302	2.18324e-07	5.20828e-07	yes	down	LbrM.11.0790	adaptin-related protein-like protein
LbrM.11.0800:mRNA	11474.8	0.232643	0.0517317	4.4971	6.88864e-06	1.40269e-05	yes	up	LbrM.11.0800	pyruvate phosphate dikinase, putative
LbrM.11.0810:mRNA	639.292	-0.193936	0.0660653	-2.93552	0.00332986	0.00504863	yes	down	LbrM.11.0810	inositol-1,4,5-trisphosphate (IP3) 5-phosphatase, putative
LbrM.11.0820:mRNA	1181.67	-1.15707	0.084887	-13.6307	2.63163e-42	7.96674e-41	yes	down	LbrM.11.0820	hypothetical protein, conserved
LbrM.11.0830:mRNA	1054.86	0.958435	0.0593118	16.1592	9.77497e-59	6.07529e-57	yes	up	LbrM.11.0830	hypothetical protein, conserved
LbrM.11.0840:mRNA	673.467	-0.503844	0.112598	-4.47471	7.65155e-06	1.54881e-05	yes	down	LbrM.11.0840	hypothetical protein, conserved
LbrM.11.0850:mRNA	919.154	0.323385	0.0656561	4.92543	8.4175e-07	1.89301e-06	yes	up	LbrM.11.0850	protein transport protein SEC61 subunit alpha, putative
LbrM.11.0860:mRNA	667.536	-0.351638	0.0927467	-3.79138	0.000149813	0.000265458	yes	down	LbrM.11.0860	palmitoyl acyltransferase 7, putative
LbrM.11.0870:mRNA	229.599	-0.406499	0.108875	-3.73361	0.000188753	0.00033145	yes	down	LbrM.11.0870	palmitoyl acyltransferase 7, putative
LbrM.11.0880:mRNA	1001.62	-1.02621	0.116647	-8.79759	1.39782e-18	9.10858e-18	yes	down	LbrM.11.0880	Lanosterol 14-alpha demethylase
LbrM.11.0890:mRNA	534.38	0.0459355	0.173922	0.264115	0.791691	0.815959	no	up	LbrM.11.0890	60S ribosomal protein L28, putative
LbrM.11.0900:mRNA	403.078	0.194019	0.0874756	2.21798	0.0265561	0.0356924	yes	up	LbrM.11.0900	hypothetical protein, conserved
LbrM.11.0910:mRNA	4.3147	2.28689	0.665245	3.43766	0.000586761	0.000976229	yes	up	LbrM.11.0910	60S ribosomal protein L28, putative
LbrM.11.0920:mRNA	1952.28	-0.396524	0.0716065	-5.53754	3.06749e-08	7.97899e-08	yes	down	LbrM.11.0920	protein transport protein SEC31, putative
LbrM.11.0930:mRNA	188.158	-0.525971	0.112975	-4.65566	3.22949e-06	6.801e-06	yes	down	LbrM.11.0930	eukaryotic release factor 3, putative (fragment)
LbrM.11.0940:mRNA	1140.85	-0.320934	0.0566992	-5.66029	1.51121e-08	4.04765e-08	yes	down	LbrM.11.0940	Organic solute transporter Ostalpha, putative
LbrM.11.0950:mRNA	1337.31	-0.386493	0.0721813	-5.35448	8.58017e-08	2.13567e-07	yes	down	LbrM.11.0950	SKP1-like protein
LbrM.11.0960:mRNA	2624.14	-1.20502	0.10979	-10.9757	5.00103e-28	6.48159e-27	yes	down	LbrM.11.0960	ABC transporter, putative
LbrM.11.0970:mRNA	1729.07	0.194784	0.0527667	3.69143	0.000223001	0.00038799	yes	up	LbrM.11.0970	eukaryotic release factor 3, putative
LbrM.11.0980:mRNA	727.381	-0.31283	0.0756716	-4.13405	3.5643e-05	6.73768e-05	yes	down	LbrM.11.0980	60Kd inner membrane protein, putative
LbrM.11.0990:mRNA	11038.5	0.610408	0.0754767	8.08738	6.09643e-16	3.17355e-15	yes	up	LbrM.11.0990	40S ribosomal protein S15A, putative
LbrM.11.1000:mRNA	556.042	-1.64045	0.238206	-6.88671	5.70956e-12	2.12528e-11	yes	down	LbrM.11.1000	ABC1 transporter, putative
LbrM.11.1010:mRNA	372.248	-1.43624	0.368765	-3.89473	9.83069e-05	0.000177841	yes	down	LbrM.11.1010	ABC1 transporter, putative
LbrM.11.1020:mRNA	1133.78	-1.48995	0.230859	-6.45395	1.08971e-10	3.56315e-10	yes	down	LbrM.11.1020	ABC transporter, putative
LbrM.11.1030:mRNA	351.06	0.362214	0.124628	2.90635	0.00365673	0.00551772	yes	up	LbrM.11.1030	tatD related deoxyribonuclease, putative
LbrM.11.1040:mRNA	1157.46	-1.3748	0.174363	-7.88472	3.15246e-15	1.56365e-14	yes	down	LbrM.11.1040	ABC transporter, putative
LbrM.11.1050:mRNA	360.239	-0.492382	0.0908134	-5.42191	5.89653e-08	1.4903e-07	yes	down	LbrM.11.1050	hypothetical protein, conserved
LbrM.11.1060:mRNA	452.135	-0.313023	0.0796504	-3.92996	8.49591e-05	0.000154718	yes	down	LbrM.11.1060	hypothetical protein, conserved
LbrM.11.1070:mRNA	372.125	0.391411	0.084347	4.64049	3.47585e-06	7.27817e-06	yes	up	LbrM.11.1070	hypothetical protein, conserved
LbrM.11.1080:mRNA	1242.93	-0.991268	0.106378	-9.31836	1.18156e-20	9.11042e-20	yes	down	LbrM.11.1080	Flagellar-associated PapD-like, putative
LbrM.11.1090:mRNA	1338.64	-0.198403	0.0711355	-2.78909	0.00528569	0.00777268	yes	down	LbrM.11.1090	Nodulin-like/Major Facilitator Superfamily, putative
LbrM.11.1100:mRNA	348.237	-1.00015	0.14538	-6.87958	6.00302e-12	2.22845e-11	yes	down	LbrM.11.1100	hypothetical protein
LbrM.11.1110:mRNA	419.996	0.303888	0.0835213	3.63845	0.000274285	0.000473036	yes	up	LbrM.11.1110	hypothetical protein, conserved
LbrM.11.1120:mRNA	461.369	0.190316	0.10525	1.80822	0.0705726	0.0894588	no	up	LbrM.11.1120	ribosomal protein L4/L1 family, putative
LbrM.11.1130:mRNA	447.22	0.637393	0.118711	5.3693	7.90433e-08	1.97344e-07	yes	up	LbrM.11.1130	hypothetical protein
LbrM.11.1140:mRNA	514.518	0.447764	0.0832011	5.3817	7.37846e-08	1.84919e-07	yes	up	LbrM.11.1140	tRNA pseudouridine synthase D (TruD), putative
LbrM.11.1150:mRNA	450.299	-0.0640317	0.0847185	-0.755817	0.449759	0.49316	no	down	LbrM.11.1150	Variant SH3 domain containing protein, putative
LbrM.11.1160:mRNA	60.785	-0.51553	0.182373	-2.82679	0.00470172	0.0069752	yes	down	LbrM.11.1160	TATE DNA transposons
LbrM.11.1170:mRNA	72.9857	-0.395148	0.39477	-1.00096	0.316848	0.359434	no	down	LbrM.11.1170	TATE DNA transposons (fragment)
LbrM.11.tRNA4:tRNA	44.6983	0.241385	0.201952	1.19526	0.231987	0.270228	no	up	LbrM.11.tRNA4	tRNA-Met
LbrM.11.tRNA5:tRNA	6.4016	0.678055	0.502232	1.35008	0.176989	0.210773	no	up	LbrM.11.tRNA5	tRNA-Arg
LbrM.12.0020:mRNA	471.907	0.0670116	0.107962	0.620695	0.5348	0.577305	no	up	LbrM.12.0020	translation initiation factor EIF-2b alpha subunit, putative
LbrM.12.0030:mRNA	170.396	0.462716	0.126095	3.66959	0.000242942	0.000421285	yes	up	LbrM.12.0030	PITH domain-containing protein
LbrM.12.0040:mRNA	1037.34	1.10319	0.0960422	11.4866	1.54127e-30	2.35029e-29	yes	up	LbrM.12.0040	proteasome beta-1 subunit, putative
LbrM.12.0050:mRNA	342.028	0.896184	0.145137	6.17476	6.62648e-10	2.0217e-09	yes	up	LbrM.12.0050	Mitochondrial SSU ribosomal protein 29, putative
LbrM.12.0060:mRNA	170.224	0.700432	0.145406	4.81707	1.45679e-06	3.20416e-06	yes	up	LbrM.12.0060	hypothetical protein, conserved
LbrM.12.0070:mRNA	410.698	0.0276378	0.0807419	0.342298	0.732127	0.763586	no	up	LbrM.12.0070	hypothetical protein, conserved
LbrM.12.0080:mRNA	1276.82	0.647773	0.075926	8.53164	1.4429e-17	8.62793e-17	yes	up	LbrM.12.0080	ribonuclease mar1
LbrM.12.0090:mRNA	507.787	0.300534	0.0779049	3.8577	0.000114461	0.000205614	yes	up	LbrM.12.0090	hypothetical protein, conserved
LbrM.12.0100:mRNA	108.336	0.0580606	0.137341	0.422748	0.672479	0.707401	no	up	LbrM.12.0100	hypothetical protein, conserved
LbrM.12.0110:mRNA	319.391	0.289543	0.103672	2.79287	0.00522433	0.00768659	yes	up	LbrM.12.0110	kinetoplastid kinetochore protein 6, putative
LbrM.12.0120:mRNA	406.804	-0.109475	0.0950738	-1.15148	0.249536	0.288703	no	down	LbrM.12.0120	hypothetical protein, conserved
LbrM.12.0130:mRNA	289.133	0.249083	0.0918949	2.71052	0.00671784	0.00975281	yes	up	LbrM.12.0130	Plus-3 domain/Zinc finger, C3HC4 type (RING finger), putative
LbrM.12.0140:mRNA	343.652	-0.510644	0.0882418	-5.78687	7.171e-09	1.98485e-08	yes	down	LbrM.12.0140	hypothetical protein, conserved
LbrM.12.0150:mRNA	534.772	-0.969971	0.128077	-7.57333	3.63781e-14	1.65344e-13	yes	down	LbrM.12.0150	hypothetical protein, conserved
LbrM.12.0160:mRNA	227.869	-1.4751	0.11709	-12.598	2.16549e-36	4.73751e-35	yes	down	LbrM.12.0160	Cell division protein kinase, putative
LbrM.12.0170:mRNA	339.004	0.438867	0.096537	4.5461	5.46486e-06	1.12563e-05	yes	up	LbrM.12.0170	hypothetical protein, conserved
LbrM.12.0180:mRNA	424.85	0.159748	0.0753112	2.12118	0.0339068	0.0449026	yes	up	LbrM.12.0180	leucine-rich repeat protein, putative
LbrM.12.0190:mRNA	260.854	-0.560231	0.0995351	-5.62848	1.81807e-08	4.83169e-08	yes	down	LbrM.12.0190	hypothetical protein, conserved
LbrM.12.0200:mRNA	549.317	-0.370474	0.0789881	-4.69025	2.72865e-06	5.80245e-06	yes	down	LbrM.12.0200	hypothetical protein, conserved
LbrM.12.0210:mRNA	581.532	-0.685754	0.150895	-4.54457	5.50463e-06	1.13353e-05	yes	down	LbrM.12.0210	ubiquitin hydrolase, putative
LbrM.12.0220:mRNA	773.297	-0.350898	0.0851067	-4.12304	3.739e-05	7.05816e-05	yes	down	LbrM.12.0220	hypothetical protein, unknown function
LbrM.12.0230:mRNA	824.198	1.23472	0.0836643	14.758	2.73063e-49	1.1916e-47	yes	up	LbrM.12.0230	proteasome regulatory ATPase subunittcc1l8.3, putative
LbrM.12.0240:mRNA	259.623	0.41738	0.0898	4.64788	3.35364e-06	7.04024e-06	yes	up	LbrM.12.0240	hydroxyacylglutathione hydrolase, putative
LbrM.12.0250:mRNA	820.293	-0.14842	0.0578354	-2.56625	0.0102804	0.0145767	yes	down	LbrM.12.0250	hypothetical protein, conserved
LbrM.12.0260:mRNA	286.472	0.00959858	0.0876196	0.109548	0.912768	0.924487	no	up	LbrM.12.0260	hypothetical protein, unknown function
LbrM.12.0270:mRNA	699.091	0.227716	0.089551	2.54286	0.0109948	0.0155146	yes	up	LbrM.12.0270	cysteinyl-tRNA synthetase, putative
LbrM.12.0280:mRNA	545.138	-0.775889	0.0713689	-10.8715	1.57525e-27	1.97907e-26	yes	down	LbrM.12.0280	Helicase associated domain (HA2), putative
LbrM.12.0290:mRNA	278.726	0.300452	0.0967214	3.10637	0.00189399	0.00295742	yes	up	LbrM.12.0290	hypothetical protein, conserved
LbrM.12.0300:mRNA	1015.27	-0.412721	0.0894117	-4.61596	3.9129e-06	8.14963e-06	yes	down	LbrM.12.0300	ornithine decarboxylase, putative
LbrM.12.0310:mRNA	470.331	-0.852912	0.089971	-9.47985	2.54648e-21	2.07461e-20	yes	down	LbrM.12.0310	hypothetical protein, unknown function
LbrM.12.0320:mRNA	33.4903	-1.84788	0.305078	-6.05709	1.38608e-09	4.0875e-09	yes	down	LbrM.12.0320	hypothetical protein, conserved
LbrM.12.0330:mRNA	765.473	-0.339027	0.0624482	-5.42894	5.66913e-08	1.43548e-07	yes	down	LbrM.12.0330	hypothetical protein, conserved
LbrM.12.0340:mRNA	339.308	0.0734306	0.0804221	0.913065	0.361209	0.404885	no	up	LbrM.12.0340	hypothetical protein, conserved
LbrM.12.0350:mRNA	1270.39	-0.994156	0.0917059	-10.8407	2.2079e-27	2.74865e-26	yes	down	LbrM.12.0350	Myotubularin-related protein, putative
LbrM.12.0360:mRNA	544.065	-0.763249	0.0766782	-9.95393	2.42407e-23	2.31784e-22	yes	down	LbrM.12.0360	hypothetical protein, unknown function
LbrM.12.0370:mRNA	1314.91	-1.15673	0.101773	-11.3657	6.19317e-30	9.25478e-29	yes	down	LbrM.12.0370	hypothetical protein, unknown function
LbrM.12.0380:mRNA	480.279	-0.499194	0.0757996	-6.5857	4.52734e-11	1.54631e-10	yes	down	LbrM.12.0380	Glutathione S-transferase, N-terminal domain containing protein, putative
LbrM.12.0390:mRNA	258.498	0.235567	0.122338	1.92555	0.0541608	0.0698091	no	up	LbrM.12.0390	hypothetical protein, conserved
LbrM.12.0400:mRNA	1640.94	-0.440595	0.0844668	-5.21619	1.82637e-07	4.38628e-07	yes	down	LbrM.12.0400	pumillio protein 4, putative
LbrM.12.0410:mRNA	1135.98	-0.213595	0.0686697	-3.11047	0.00186787	0.00291886	yes	down	LbrM.12.0410	hypothetical protein, conserved
LbrM.12.0420:mRNA	100.505	-1.47271	0.20055	-7.34335	2.08306e-13	8.8684e-13	yes	down	LbrM.12.0420	3 prime nucleotidase/nuclease, putative (fragment)
LbrM.12.0430:mRNA	196.905	-0.899141	0.133991	-6.71044	1.94042e-11	6.85581e-11	yes	down	LbrM.12.0430	hypothetical protein
LbrM.12.0440:mRNA	465.026	0.161215	0.0732854	2.19983	0.027819	0.0373042	yes	up	LbrM.12.0440	Eukaryotic protein of unknown function (DUF866), putative
LbrM.12.0450:mRNA	537.721	-0.259094	0.0750998	-3.45	0.00056058	0.000934566	yes	down	LbrM.12.0450	hypothetical protein, conserved
LbrM.12.0460:mRNA	277.43	0.19742	0.0889197	2.22021	0.0264046	0.0355062	yes	up	LbrM.12.0460	hypothetical protein, conserved
LbrM.12.0470:mRNA	1301.31	-0.286487	0.0777586	-3.68431	0.000229324	0.00039868	yes	down	LbrM.12.0470	hypothetical protein, unknown function
LbrM.12.0480:mRNA	572.631	1.19083	0.134665	8.84287	9.32922e-19	6.1624e-18	yes	up	LbrM.12.0480	vacuolar ATP synthase subunit, putative
LbrM.12.0490:mRNA	2172.67	0.517016	0.0448203	11.5353	8.75773e-31	1.35308e-29	yes	up	LbrM.12.0490	glucose-6-phosphate isomerase
LbrM.12.0500:mRNA	513.615	0.154914	0.0925876	1.67316	0.0942952	0.117301	no	up	LbrM.12.0500	Present in the outer mitochondrial membrane proteome 18
LbrM.12.0510:mRNA	494.392	0.0606247	0.079376	0.763766	0.445007	0.489322	no	up	LbrM.12.0510	hypothetical protein, unknown function
LbrM.12.0520:mRNA	721.729	0.146251	0.0748605	1.95365	0.050743	0.0657032	no	up	LbrM.12.0520	hypothetical protein, conserved
LbrM.12.0530:mRNA	675.801	-0.86005	0.115111	-7.47151	7.92806e-14	3.49499e-13	yes	down	LbrM.12.0530	WW domain containing protein, putative
LbrM.12.0540:mRNA	477.894	-1.12558	0.198387	-5.67366	1.39781e-08	3.75617e-08	yes	down	LbrM.12.0540	hypothetical protein, unknown function (fragment)
LbrM.12.0550:mRNA	12.8997	-3.49773	0.683121	-5.12022	3.05172e-07	7.18195e-07	yes	down	LbrM.12.0550	hypothetical protein, unknown function
LbrM.12.0560:mRNA	243.636	-2.10386	0.267305	-7.87065	3.52793e-15	1.73937e-14	yes	down	LbrM.12.0560	hypothetical protein, unknown function
LbrM.12.0570:mRNA	65.0691	-2.52014	0.263665	-9.55809	1.19951e-21	1.00828e-20	yes	down	LbrM.12.0570	hypothetical protein, unknown function
LbrM.12.0580:mRNA	1160.47	-1.48562	0.148573	-9.99929	1.53495e-23	1.48149e-22	yes	down	LbrM.12.0580	Fusaric acid resistance protein-like, putative
LbrM.12.0590:mRNA	728.926	-0.21766	0.0827332	-2.63086	0.00851683	0.0121962	yes	down	LbrM.12.0590	Fusaric acid resistance protein-like, putative
LbrM.12.0600:mRNA	569.795	0.706503	0.0832799	8.48347	2.18572e-17	1.28083e-16	yes	up	LbrM.12.0600	hypothetical protein, conserved
LbrM.12.0610:mRNA	555.796	0.192954	0.0698995	2.76045	0.00577218	0.00843816	yes	up	LbrM.12.0610	TPR repeat, putative
LbrM.12.0620:mRNA	915.776	-0.360128	0.0998414	-3.607	0.000309763	0.000531541	yes	down	LbrM.12.0620	hypothetical protein, conserved
LbrM.12.0630:mRNA	1362.46	0.88331	0.0733297	12.0457	2.04233e-33	3.75679e-32	yes	up	LbrM.12.0630	alanine aminotransferase
LbrM.12.0640:mRNA	385.008	-0.492664	0.112713	-4.37095	1.23708e-05	2.45323e-05	yes	down	LbrM.12.0640	primase 2, putative
LbrM.12.0650:mRNA	372.865	-0.0013178	0.0853867	-0.0154334	0.987686	0.989375	no	down	LbrM.12.0650	hypothetical protein, conserved
LbrM.12.0660:mRNA	916.974	-1.36141	0.20544	-6.62681	3.43008e-11	1.18436e-10	yes	down	LbrM.12.0660	ser/thr protein phosphatase, putative
LbrM.12.0670:mRNA	2456.71	-0.0274063	0.0701061	-0.390926	0.695852	0.729436	no	down	LbrM.12.0670	cytochrome oxidase subunit IV, putative
LbrM.12.0680:mRNA	970.519	0.560104	0.0724461	7.73133	1.06432e-14	5.04137e-14	yes	up	LbrM.12.0680	Bardet-Biedl syndrome 5 protein
LbrM.12.0690:mRNA	165.07	0.894285	0.115563	7.73851	1.00591e-14	4.773e-14	yes	up	LbrM.12.0690	hypothetical protein, conserved
LbrM.12.0700:mRNA	972.932	0.220777	0.0737611	2.99314	0.00276128	0.0042264	yes	up	LbrM.12.0700	hypothetical protein, conserved
LbrM.12.0710:mRNA	268.911	0.131088	0.113891	1.15099	0.249736	0.288894	no	up	LbrM.12.0710	Protein of unknown function (DUF962), putative
LbrM.12.0720:mRNA	644.266	-0.0455397	0.0822818	-0.55346	0.579948	0.621379	no	down	LbrM.12.0720	Protein of unknown function (DUF962), putative
LbrM.12.0730:mRNA	154.148	-0.38665	0.12883	-3.00125	0.00268876	0.00411771	yes	down	LbrM.12.0730	hypothetical protein, unknown function (fragment)
LbrM.12.0740:mRNA	737.464	-0.376836	0.0775789	-4.85745	1.18906e-06	2.64079e-06	yes	down	LbrM.12.0740	hypothetical protein, conserved
LbrM.12.0750:mRNA	2994.46	-1.02392	0.194327	-5.26906	1.37128e-07	3.34025e-07	yes	down	LbrM.12.0750	surface antigen protein, putative
LbrM.12.0760:mRNA	58.8393	-1.53796	0.220812	-6.96503	3.2833e-12	1.2482e-11	yes	down	LbrM.12.0760	surface antigen protein, putative
LbrM.12.0770:mRNA	1085.77	-0.234407	0.074566	-3.14362	0.00166872	0.00262365	yes	down	LbrM.12.0770	hypothetical protein, conserved
LbrM.12.0780:mRNA	333.361	-0.421425	0.0853681	-4.93656	7.95121e-07	1.79504e-06	yes	down	LbrM.12.0780	DnaJ domain containing protein, putative
LbrM.12.0790:mRNA	728.638	-1.33718	0.0943155	-14.1778	1.25816e-45	4.46838e-44	yes	down	LbrM.12.0790	Flagellum attachment zone protein 2
LbrM.12.0800:pseudogenic_transcript	98.1991	-1.89347	0.170864	-11.0817	1.53935e-28	2.0737e-27	yes	down	LbrM.12.0800	N-acyl-L-amino acid amidohydrolase
LbrM.12.0810:mRNA	2017.53	0.73705	0.0574259	12.8348	1.04648e-37	2.43901e-36	yes	up	LbrM.12.0810	NADH:flavin oxidoreductase/NADH oxidase, putative
LbrM.12.0820:mRNA	1308.83	-0.902593	0.125901	-7.16908	7.55051e-13	3.04545e-12	yes	down	LbrM.12.0820	n-ethylmaleimide reductase-like protein
LbrM.12.0830:mRNA	608.39	-0.848099	0.0756263	-11.2143	3.46742e-29	4.91308e-28	yes	down	LbrM.12.0830	hypothetical protein, unknown function
LbrM.12.0840:mRNA	315.583	-1.02356	0.0948705	-10.789	3.87787e-27	4.69926e-26	yes	down	LbrM.12.0840	Putative integral membrane protein conserved region (DUF2404), putative
LbrM.12.0850:mRNA	338.464	-1.85144	0.103234	-17.9344	6.34969e-72	6.43122e-70	yes	down	LbrM.12.0850	Putative integral membrane protein conserved region (DUF2404), putative
LbrM.12.0860:mRNA	572.958	-1.37236	0.129503	-10.5971	3.07341e-26	3.54133e-25	yes	down	LbrM.12.0860	hypothetical protein, conserved
LbrM.12.0870:mRNA	1011.57	-0.355343	0.0573452	-6.19655	5.77141e-10	1.77203e-09	yes	down	LbrM.12.0870	ABC transporter, putative
LbrM.12.0880:mRNA	287.191	-2.13226	0.227992	-9.35236	8.5714e-21	6.66538e-20	yes	down	LbrM.12.0880	hypothetical protein, unknown function
LbrM.12.0890:mRNA	626.789	-0.48402	0.0790428	-6.12351	9.15346e-10	2.74872e-09	yes	down	LbrM.12.0890	hypothetical protein, conserved
LbrM.12.0900:mRNA	482.169	-1.3351	0.12773	-10.4525	1.42653e-25	1.5688e-24	yes	down	LbrM.12.0900	WD repeat and HMG-box DNA-binding protein, putative
LbrM.12.0910:mRNA	236.824	-0.32832	0.109012	-3.01179	0.00259716	0.00398711	yes	down	LbrM.12.0910	SNARE associated Golgi protein, putative
LbrM.12.0920:mRNA	670.397	0.265814	0.0703753	3.77709	0.00015867	0.000280423	yes	up	LbrM.12.0920	hypothetical protein, unknown function
LbrM.12.0930:mRNA	437.057	-1.02548	0.0779567	-13.1544	1.60474e-39	4.0886e-38	yes	down	LbrM.12.0930	puromycin-sensitive aminopeptidase-like protein
LbrM.12.0940:mRNA	381.821	-0.788307	0.111407	-7.0759	1.4848e-12	5.82559e-12	yes	down	LbrM.12.0940	hypothetical protein, conserved
LbrM.13.0010:mRNA	283.759	-0.801821	0.110634	-7.24751	4.24507e-13	1.75449e-12	yes	down	LbrM.13.0010	hypothetical protein, conserved
LbrM.13.0020:mRNA	696.064	0.0822849	0.0638082	1.28957	0.197201	0.232782	no	up	LbrM.13.0020	cis-prenyltransferase-like protein
LbrM.13.0030:mRNA	243.466	0.0672103	0.106091	0.633517	0.526396	0.569129	no	up	LbrM.13.0030	hypothetical protein, conserved
LbrM.13.0040:mRNA	694.365	0.266851	0.0845695	3.1554	0.00160276	0.00252866	yes	up	LbrM.13.0040	hypothetical protein, conserved
LbrM.13.0050:mRNA	338.265	0.0956523	0.126458	0.756394	0.449413	0.493031	no	up	LbrM.13.0050	ribonuclease HII, putative
LbrM.13.0060:mRNA	422.487	-0.15645	0.0902316	-1.73387	0.0829414	0.104172	no	down	LbrM.13.0060	hypothetical protein, conserved
LbrM.13.0070:mRNA	952.91	0.051148	0.0672656	0.760389	0.447022	0.491012	no	up	LbrM.13.0070	mitochondrial DNA polymerase I protein B, putative
LbrM.13.0080:mRNA	1610.09	0.154796	0.101007	1.53253	0.125392	0.152969	no	up	LbrM.13.0080	metallo-peptidase, Clan MA(E) Family M32
LbrM.13.0090:mRNA	149.889	-0.439319	0.165381	-2.6564	0.00789796	0.0113436	yes	down	LbrM.13.0090	hypothetical protein, unknown function
LbrM.13.0100:mRNA	283.767	-0.757224	0.193565	-3.91199	9.1539e-05	0.000166147	yes	down	LbrM.13.0100	SURF1 family, putative
LbrM.13.0110:mRNA	239.852	-0.0437063	0.0960615	-0.454983	0.649122	0.685644	no	down	LbrM.13.0110	hypothetical protein, conserved
LbrM.13.0120:mRNA	437.545	-0.765118	0.170581	-4.48538	7.27843e-06	1.47876e-05	yes	down	LbrM.13.0120	Kinesin-13 2, putative
LbrM.13.0130:mRNA	434.372	0.545822	0.0867459	6.2922	3.13002e-10	9.84236e-10	yes	up	LbrM.13.0130	hypothetical protein, conserved
LbrM.13.0140:mRNA	389.835	0.399893	0.0966856	4.13601	3.53391e-05	6.68177e-05	yes	up	LbrM.13.0140	hypothetical protein, conserved
LbrM.13.0150:mRNA	1456.03	0.139323	0.0654583	2.12842	0.0333025	0.0441593	yes	up	LbrM.13.0150	protein kinase A regulatory subunit
LbrM.13.0160:mRNA	604.988	0.250298	0.0816676	3.06484	0.00217784	0.00337623	yes	up	LbrM.13.0160	MOZ/SAS family acetyltransferase, putative
LbrM.13.0170:mRNA	405.133	-0.659892	0.156146	-4.22612	2.37756e-05	4.57554e-05	yes	down	LbrM.13.0170	Tetratricopeptide repeat, putative
LbrM.13.0180:mRNA	335.61	-2.27196	0.147369	-15.4169	1.26107e-53	6.58968e-52	yes	down	LbrM.13.0180	hypothetical protein, unknown function
LbrM.13.0190:mRNA	100.426	0.180243	0.149522	1.20547	0.228023	0.265993	no	up	LbrM.13.0190	alpha tubulin
LbrM.13.0200:mRNA	19628.3	1.81237	0.110654	16.3787	2.71281e-60	1.79483e-58	yes	up	LbrM.13.0200	alpha tubulin
LbrM.13.0210:mRNA	29.0963	1.37292	0.29108	4.71665	2.39755e-06	5.13966e-06	yes	up	LbrM.13.0210	alpha tubulin
LbrM.13.0220:mRNA	1165.93	-0.454604	0.0852525	-5.33244	9.68995e-08	2.39375e-07	yes	down	LbrM.13.0220	Sister chromatid cohesion C-terminus, putative
LbrM.13.0230:mRNA	498.076	0.308156	0.0749516	4.11139	3.93282e-05	7.4121e-05	yes	up	LbrM.13.0230	hypothetical protein, conserved
LbrM.13.0240:mRNA	559.997	0.677318	0.0778522	8.70005	3.31734e-18	2.09124e-17	yes	up	LbrM.13.0240	long-chain-fatty-acid-CoA ligase, putative
LbrM.13.0250:mRNA	1032.72	0.577942	0.0738823	7.82247	5.17975e-15	2.51895e-14	yes	up	LbrM.13.0250	Flagellar radial spoke protein 4/6
LbrM.13.0260:mRNA	484.433	-0.5155	0.111663	-4.61656	3.90146e-06	8.12789e-06	yes	down	LbrM.13.0260	mitogen-activated protein kinase kinase 2
LbrM.13.0270:mRNA	7873.15	1.95833	0.106698	18.354	3.06798e-75	3.35596e-73	yes	up	LbrM.13.0270	ALBA-domain protein 1
LbrM.13.0280:mRNA	330.686	-0.600248	0.104621	-5.73734	9.61738e-09	2.62653e-08	yes	down	LbrM.13.0280	hypothetical protein, conserved
LbrM.13.0290:mRNA	230.289	0.380858	0.108966	3.49519	0.000473718	0.000796553	yes	up	LbrM.13.0290	hypothetical protein, conserved
LbrM.13.0300:mRNA	677.261	-0.436388	0.0848058	-5.14573	2.66481e-07	6.29306e-07	yes	down	LbrM.13.0300	TATA element modulatory factor 1 TATA binding, putative
LbrM.13.0310:mRNA	791.092	0.102884	0.0580404	1.77263	0.0762904	0.0963495	no	up	LbrM.13.0310	Histidine phosphatase superfamily (branch 1), putative
LbrM.13.0320:mRNA	1486.29	-0.150255	0.0637956	-2.35526	0.0185096	0.0253796	yes	down	LbrM.13.0320	ATP-dependent RNA helicase, putative
LbrM.13.0330:mRNA	359.657	0.0665511	0.0799491	0.832418	0.405173	0.449559	no	up	LbrM.13.0330	hypothetical protein, conserved
LbrM.13.0340:mRNA	1493.43	0.598539	0.0592189	10.1072	5.13185e-24	5.09089e-23	yes	up	LbrM.13.0340	Protein of unknown function (DUF1014), putative
LbrM.13.0350:mRNA	652.532	-0.470067	0.1195	-3.93364	8.36707e-05	0.000152473	yes	down	LbrM.13.0350	hypothetical protein, conserved
LbrM.13.0360:mRNA	278.07	0.25044	0.122044	2.05204	0.0401654	0.0527311	yes	up	LbrM.13.0360	hypothetical protein, conserved
LbrM.13.0370:mRNA	854.328	0.60295	0.0735943	8.19289	2.55024e-16	1.36836e-15	yes	up	LbrM.13.0370	Uncharacterized ACR, COG1678, putative
LbrM.13.0380:mRNA	11814	1.08723	0.105059	10.3488	4.23827e-25	4.50983e-24	yes	up	LbrM.13.0380	60S ribosomal protein L18, putative
LbrM.13.0390:mRNA	9063.22	0.81185	0.0729259	11.1325	8.7123e-29	1.19325e-27	yes	up	LbrM.13.0390	40S ribosomal protein S12, putative
LbrM.13.0400:mRNA	1508.74	-0.386665	0.0626982	-6.16708	6.95621e-10	2.11601e-09	yes	down	LbrM.13.0400	hypothetical protein, conserved
LbrM.13.0410:mRNA	679.451	0.709736	0.0637692	11.1298	8.98753e-29	1.22889e-27	yes	up	LbrM.13.0410	hypothetical protein, conserved
LbrM.13.0420:mRNA	192.729	-0.40995	0.118483	-3.45998	0.000540211	0.000902074	yes	down	LbrM.13.0420	Protein of unknown function, DUF607, putative
LbrM.13.0430:mRNA	181.229	-0.436846	0.114297	-3.82202	0.000132363	0.000236272	yes	down	LbrM.13.0430	actyltransferase-like protein
LbrM.13.0440:mRNA	542.156	0.517426	0.102306	5.05765	4.24458e-07	9.82855e-07	yes	up	LbrM.13.0440	hypothetical protein, conserved
LbrM.13.0450:mRNA	288.995	-0.70772	0.0913954	-7.7435	9.67186e-15	4.59722e-14	yes	down	LbrM.13.0450	hypothetical protein, conserved
LbrM.13.0460:mRNA	1206.5	0.430916	0.0655046	6.57841	4.75518e-11	1.61874e-10	yes	up	LbrM.13.0460	hypothetical protein, conserved
LbrM.13.0470:mRNA	877.386	0.466739	0.0609239	7.66101	1.84472e-14	8.59892e-14	yes	up	LbrM.13.0470	palmitoyl acyltransferase 6, putative
LbrM.13.0480:mRNA	621.705	0.288697	0.0751251	3.84289	0.000121595	0.000217999	yes	up	LbrM.13.0480	hypothetical protein, conserved
LbrM.13.0490:mRNA	846.088	0.620553	0.0814554	7.61832	2.57003e-14	1.18187e-13	yes	up	LbrM.13.0490	lectin, putative
LbrM.13.0500:mRNA	574.632	0.259318	0.0706735	3.66924	0.00024327	0.000421764	yes	up	LbrM.13.0500	Metallopeptidase family M24, putative
LbrM.13.0510:mRNA	377.013	-0.639725	0.163406	-3.91494	9.04255e-05	0.000164344	yes	down	LbrM.13.0510	PSP1 C-terminal conserved region, putative
LbrM.13.0520:mRNA	141.557	-0.938142	0.129924	-7.22072	5.17141e-13	2.11919e-12	yes	down	LbrM.13.0520	kinesin, putative
LbrM.13.0530:mRNA	465.146	-0.415732	0.0757193	-5.49044	4.00943e-08	1.03244e-07	yes	down	LbrM.13.0530	Putative GTPase activating protein for Arf, putative
LbrM.13.0540:mRNA	469.894	0.195723	0.0859322	2.27764	0.0227479	0.0308775	yes	up	LbrM.13.0540	oxidoreductase-like protein
LbrM.13.0550:mRNA	1736.69	-0.147664	0.0504079	-2.92938	0.00339638	0.00514378	yes	down	LbrM.13.0550	ubiquitin-like protein
LbrM.13.0560:mRNA	571.879	-0.149996	0.0792356	-1.89304	0.0583526	0.0748826	no	down	LbrM.13.0560	hypothetical protein, unknown function
LbrM.13.0570:mRNA	491.705	0.606795	0.0780551	7.77393	7.60878e-15	3.64404e-14	yes	up	LbrM.13.0570	hypothetical protein, conserved
LbrM.13.0580:mRNA	1105.31	-0.874481	0.0753698	-11.6025	4.00034e-31	6.34793e-30	yes	down	LbrM.13.0580	C2 domain containing protein, putative
LbrM.13.0590:mRNA	341.974	0.169061	0.0900804	1.87678	0.0605489	0.0775192	no	up	LbrM.13.0590	Dual specificity phosphatase, catalytic domain containing protein, putative
LbrM.13.0600:mRNA	734.655	0.0646548	0.066764	0.968407	0.332841	0.376068	no	up	LbrM.13.0600	protein kinase, putative
LbrM.13.0610:mRNA	647.467	-0.0282306	0.0676354	-0.417394	0.67639	0.711059	no	down	LbrM.13.0610	hypothetical protein, conserved
LbrM.13.0620:mRNA	254.281	-0.699869	0.112376	-6.22791	4.72708e-10	1.46068e-09	yes	down	LbrM.13.0620	hypothetical protein, conserved
LbrM.13.0630:mRNA	226.918	0.207629	0.105903	1.96056	0.0499308	0.0647435	yes	up	LbrM.13.0630	Complex1_LYR-like, putative
LbrM.13.0640:mRNA	1072.39	-0.258989	0.0619898	-4.17793	2.94171e-05	5.60208e-05	yes	down	LbrM.13.0640	hypothetical protein, conserved
LbrM.13.0650:mRNA	279.353	-1.08396	0.143576	-7.54972	4.362e-14	1.96734e-13	yes	down	LbrM.13.0650	hypothetical protein, unknown function
LbrM.13.0660:mRNA	1597.67	-0.508129	0.120854	-4.20448	2.61684e-05	5.00784e-05	yes	down	LbrM.13.0660	hypothetical protein, conserved
LbrM.13.0670:mRNA	614.006	0.539485	0.0765897	7.04383	1.87032e-12	7.2859e-12	yes	up	LbrM.13.0670	hypothetical protein, conserved
LbrM.13.0680:mRNA	2336.21	1.27204	0.0574512	22.1412	1.26807e-108	5.20161e-106	yes	up	LbrM.13.0680	mitochondrial processing peptidase alpha subunit, putative
LbrM.13.0690:mRNA	2237.39	-0.687637	0.122177	-5.62819	1.8211e-08	4.83817e-08	yes	down	LbrM.13.0690	hypothetical protein, conserved
LbrM.13.0700:mRNA	501.307	0.609168	0.0773644	7.87402	3.43437e-15	1.69732e-14	yes	up	LbrM.13.0700	hypothetical protein, conserved
LbrM.13.0710:mRNA	713.437	0.542043	0.0646833	8.37994	5.29527e-17	3.00016e-16	yes	up	LbrM.13.0710	hypothetical protein, conserved
LbrM.13.0720:mRNA	1366.95	-0.365036	0.137782	-2.64937	0.0080641	0.0115681	yes	down	LbrM.13.0720	hypothetical protein, conserved
LbrM.13.0730:mRNA	2038.03	-0.575332	0.104932	-5.48292	4.18369e-08	1.07562e-07	yes	down	LbrM.13.0730	hypothetical protein, conserved
LbrM.13.0740:mRNA	521.57	0.261054	0.0734437	3.55447	0.000378736	0.000643568	yes	up	LbrM.13.0740	glycosyltransferase family-like protein
LbrM.13.0750:mRNA	359.937	-0.0711163	0.0785123	-0.905799	0.365042	0.408903	no	down	LbrM.13.0750	N(2), N(2)-dimethylguanosine tRNA methyltransferase, putative
LbrM.13.0760:mRNA	480.332	-0.00298713	0.0713322	-0.0418763	0.966597	0.972286	no	down	LbrM.13.0760	actin-like protein, putative
LbrM.13.0770:mRNA	546.505	0.284514	0.0787791	3.61155	0.000304375	0.000522952	yes	up	LbrM.13.0770	katanin-like protein
LbrM.13.0780:mRNA	999.719	0.495251	0.0585954	8.45205	2.86244e-17	1.65844e-16	yes	up	LbrM.13.0780	hypothetical protein, conserved
LbrM.13.0790:mRNA	1329.75	-0.403873	0.086824	-4.65163	3.29324e-06	6.92052e-06	yes	down	LbrM.13.0790	amp deaminase-like protein
LbrM.13.0800:mRNA	710.729	0.511269	0.0751572	6.80266	1.02703e-11	3.71671e-11	yes	up	LbrM.13.0800	hypothetical protein, conserved
LbrM.13.0810:mRNA	673.883	0.235197	0.0746918	3.1489	0.00163884	0.00258063	yes	up	LbrM.13.0810	hypothetical protein, conserved
LbrM.13.0820:mRNA	482.778	-0.319371	0.0738545	-4.32433	1.52995e-05	3.00785e-05	yes	down	LbrM.13.0820	hypothetical protein, conserved
LbrM.13.0830:mRNA	1022.7	-0.290138	0.06949	-4.17524	2.9767e-05	5.6674e-05	yes	down	LbrM.13.0830	Cryptococcal mannosyltransferase 1, putative
LbrM.13.0840:pseudogenic_transcript	363.827	0.247723	0.116699	2.12276	0.0337741	0.044752	yes	up	LbrM.13.0840	mportin alpha, putative (pseudogene)
LbrM.13.0850:mRNA	198.405	-0.50348	0.122677	-4.1041	4.05884e-05	7.63556e-05	yes	down	LbrM.13.0850	hypothetical protein, conserved
LbrM.13.0860:mRNA	842.471	-0.263726	0.0676653	-3.89752	9.71845e-05	0.000175888	yes	down	LbrM.13.0860	subtilisin peptidase
LbrM.13.0870:mRNA	463.163	0.358621	0.127369	2.81561	0.00486847	0.00720825	yes	up	LbrM.13.0870	Dpy-30 motif containing protein, putative
LbrM.13.0880:mRNA	374.649	0.271168	0.0791981	3.42393	0.000617233	0.00102464	yes	up	LbrM.13.0880	NADH-cytochrome b5 reductase, putative
LbrM.13.0890:mRNA	817.134	0.429706	0.0656916	6.54127	6.09994e-11	2.05351e-10	yes	up	LbrM.13.0890	proteasome regulatory ATPase subunit 2, putative
LbrM.13.0900:mRNA	4739.58	0.23945	0.0652249	3.67114	0.000241474	0.000419005	yes	up	LbrM.13.0900	leucyl-tRNA synthetase, putative
LbrM.13.0910:mRNA	872.211	0.334985	0.0536689	6.24171	4.32817e-10	1.34196e-09	yes	up	LbrM.13.0910	hypothetical protein, conserved
LbrM.13.0920:mRNA	355.406	0.659299	0.113696	5.7988	6.67921e-09	1.8531e-08	yes	up	LbrM.13.0920	RNA-binding protein RBP10, putative
LbrM.13.0930:mRNA	707.452	0.0203385	0.0672396	0.302478	0.762288	0.790121	no	up	LbrM.13.0930	Uncharacterised ACR, YagE family COG1723, putative
LbrM.13.0940:mRNA	332.192	0.358854	0.0849183	4.22588	2.38008e-05	4.5793e-05	yes	up	LbrM.13.0940	Alpha/beta hydrolase family, putative
LbrM.13.0950:mRNA	283.778	0.700199	0.105129	6.66038	2.73126e-11	9.50669e-11	yes	up	LbrM.13.0950	hypothetical protein, conserved
LbrM.13.0960:mRNA	258.723	0.526507	0.109024	4.82928	1.37028e-06	3.01954e-06	yes	up	LbrM.13.0960	dynein light chain Tctex-type, putative
LbrM.13.0970:mRNA	2262.42	-0.373411	0.0694228	-5.37878	7.49905e-08	1.87682e-07	yes	down	LbrM.13.0970	adenylosuccinate synthetase, putative
LbrM.13.0980:mRNA	371.654	0.771168	0.0757482	10.1807	2.41868e-24	2.46189e-23	yes	up	LbrM.13.0980	hypothetical protein, conserved
LbrM.13.0990:mRNA	6543.84	-1.14255	0.167364	-6.82673	8.68731e-12	3.16477e-11	yes	down	LbrM.13.0990	nucleobase transporter
LbrM.13.1000:mRNA	19852.9	1.16924	0.0613131	19.0699	4.48741e-81	6.13579e-79	yes	up	LbrM.13.1000	40S ribosomal protein S4, putative
LbrM.13.1010:mRNA	732.791	-0.307347	0.0654509	-4.69584	2.65513e-06	5.65783e-06	yes	down	LbrM.13.1010	Thiamin pyrophosphokinase, vitamin B1 binding domain containing protein, putative
LbrM.13.1020:mRNA	386.342	-0.244595	0.0874625	-2.79657	0.00516482	0.00760796	yes	down	LbrM.13.1020	hypothetical protein, unknown function
LbrM.13.1030:mRNA	831.701	0.474225	0.060451	7.84478	4.33711e-15	2.12048e-14	yes	up	LbrM.13.1030	hypothetical protein, unknown function
LbrM.13.1040:mRNA	434.795	0.0714212	0.0817831	0.8733	0.3825	0.426943	no	up	LbrM.13.1040	DNA/RNA non-specific endonuclease-like protein
LbrM.13.1050:mRNA	506.983	0.36629	0.0756863	4.83958	1.30112e-06	2.87409e-06	yes	up	LbrM.13.1050	XPA-interacting protein, putative
LbrM.13.1060:mRNA	441.493	-0.524352	0.10378	-5.05252	4.36015e-07	1.00819e-06	yes	down	LbrM.13.1060	hypothetical protein, conserved
LbrM.13.1070:mRNA	395.747	0.390941	0.0791545	4.93896	7.85407e-07	1.77458e-06	yes	up	LbrM.13.1070	Complex 1 protein (LYR family), putative
LbrM.13.1080:mRNA	1012.99	-0.696645	0.176957	-3.93679	8.25771e-05	0.000150547	yes	down	LbrM.13.1080	hypothetical protein, unknown function
LbrM.13.1090:mRNA	921.229	-0.942707	0.13263	-7.10781	1.17898e-12	4.65914e-12	yes	down	LbrM.13.1090	hypothetical protein, conserved
LbrM.13.1100:mRNA	834.176	0.243773	0.0669169	3.64292	0.000269567	0.000465389	yes	up	LbrM.13.1100	hypothetical protein, conserved
LbrM.13.1110:mRNA	966.198	-0.399487	0.0636722	-6.27411	3.51646e-10	1.10153e-09	yes	down	LbrM.13.1110	hypothetical protein, conserved
LbrM.13.1120:mRNA	1560.4	-0.333727	0.0538532	-6.19698	5.75567e-10	1.76786e-09	yes	down	LbrM.13.1120	AAA domain/Dpy-30 motif containing protein, putative
LbrM.13.1130:mRNA	1425.55	-0.133561	0.0687932	-1.94149	0.0521995	0.0674826	no	down	LbrM.13.1130	hypothetical protein, conserved
LbrM.13.1140:mRNA	689.55	-0.116887	0.0763187	-1.53156	0.12563	0.153191	no	down	LbrM.13.1140	Sin-like protein conserved region, putative
LbrM.13.1150:mRNA	605.639	-0.118008	0.0770684	-1.53122	0.125716	0.153273	no	down	LbrM.13.1150	endomembrane protein, putative
LbrM.13.1160:pseudogenic_transcript	194.43	0.396963	0.12089	3.28366	0.00102467	0.00165447	yes	up	LbrM.13.1160	Beta-lactamase superfamily domain containing protein, putative
LbrM.13.1170:mRNA	446.19	0.0672604	0.0905931	0.742445	0.457818	0.501326	no	up	LbrM.13.1170	hypothetical protein, conserved
LbrM.13.1180:mRNA	2031.89	-1.6087	0.187793	-8.56636	1.06812e-17	6.46529e-17	yes	down	LbrM.13.1180	hypothetical protein, unknown function
LbrM.13.1190:mRNA	313.567	0.0814378	0.106882	0.761938	0.446097	0.490257	no	up	LbrM.13.1190	hypothetical protein, conserved
LbrM.13.1200:mRNA	537.631	-0.00502123	0.0870336	-0.0576931	0.953993	0.960668	no	down	LbrM.13.1200	Leucine Rich repeats (2 copies), putative
LbrM.13.1210:mRNA	746.574	-0.569115	0.0903176	-6.30126	2.9523e-10	9.29778e-10	yes	down	LbrM.13.1210	hypothetical protein, conserved
LbrM.13.1220:mRNA	1804.5	0.239804	0.0556769	4.30707	1.65433e-05	3.24304e-05	yes	up	LbrM.13.1220	programmed cell death 6 protein-like protein
LbrM.13.1230:mRNA	2801.35	-1.47181	0.117163	-12.5621	3.41155e-36	7.38479e-35	yes	down	LbrM.13.1230	SPRY domain/HECT-domain (ubiquitin-transferase), putative
LbrM.13.1240:mRNA	591.2	0.653139	0.0817303	7.9914	1.33419e-15	6.81552e-15	yes	up	LbrM.13.1240	Ran-binding protein 1, putative
LbrM.13.1250:mRNA	497.172	0.226644	0.0894224	2.53454	0.0112597	0.0158719	yes	up	LbrM.13.1250	hypothetical protein, conserved
LbrM.13.1260:mRNA	568.845	-1.36208	0.144148	-9.44921	3.4139e-21	2.75937e-20	yes	down	LbrM.13.1260	PIN domain containing protein, putative
LbrM.13.1270:mRNA	834.714	0.264792	0.0575588	4.60038	4.21719e-06	8.75008e-06	yes	up	LbrM.13.1270	phosphoprotein phosphatase, putative
LbrM.13.1280:mRNA	473.859	-0.0995289	0.0798286	-1.24678	0.212477	0.249558	no	down	LbrM.13.1280	ATPase family associated with various cellular activities (AAA), putative
LbrM.13.1290:mRNA	244.72	-2.38829	0.408513	-5.8463	5.02631e-09	1.40881e-08	yes	down	LbrM.13.1290	Cysteine leucine rich protein
LbrM.13.1300:mRNA	437.818	0.339805	0.0820301	4.14245	3.43614e-05	6.5014e-05	yes	up	LbrM.13.1300	Gamma-soluble NSF attachment protein (SNAP-gamma) (N-ethylmaleimide-sensitive factor attachment protein, gamma), putative
LbrM.13.1310:mRNA	718.928	-0.8074	0.0819448	-9.85297	6.65448e-23	6.1803e-22	yes	down	LbrM.13.1310	hypothetical protein, conserved
LbrM.13.1320:mRNA	403.498	-0.872097	0.125932	-6.92513	4.35564e-12	1.63916e-11	yes	down	LbrM.13.1320	hypothetical protein, conserved
LbrM.13.1321.1	548.411	-1.01005	0.0934838	-10.8045	3.27649e-27	3.9948e-26	yes	down	LbrM.13.1321	hypothetical protein, unknown function
LbrM.13.1330:mRNA	128.761	-2.73612	0.191595	-14.2807	2.88629e-46	1.07145e-44	yes	down	LbrM.13.1330	amastin
LbrM.13.1340:mRNA	1103.5	-0.407095	0.0681347	-5.97486	2.30294e-09	6.65728e-09	yes	down	LbrM.13.1340	hypothetical protein, conserved
LbrM.13.1350:mRNA	422.543	0.354444	0.105716	3.3528	0.000799988	0.00131026	yes	up	LbrM.13.1350	tRNA pseudouridine synthase, putative
LbrM.13.1360:mRNA	815.771	1.01499	0.0624209	16.2604	1.88501e-59	1.19881e-57	yes	up	LbrM.13.1360	hypothetical protein, conserved
LbrM.13.1370:mRNA	157.01	-0.214158	0.12416	-1.72486	0.0845532	0.106002	no	down	LbrM.13.1370	Trafficking protein Mon1, putative
LbrM.13.1380:mRNA	787.188	-1.25866	0.117185	-10.7408	6.54904e-27	7.83211e-26	yes	down	LbrM.13.1380	phospholipid-transporting ATPase 1-like protein
LbrM.13.1390:mRNA	2124.67	1.14471	0.0727274	15.7397	8.08208e-56	4.42036e-54	yes	up	LbrM.13.1390	hypothetical protein, unknown function
LbrM.13.1400:mRNA	1150.11	-0.842712	0.0684923	-12.3037	8.64741e-35	1.73033e-33	yes	down	LbrM.13.1400	phospholipid-transporting ATPase 1-like protein
LbrM.13.1410:mRNA	975.787	-0.367132	0.0683542	-5.37103	7.82902e-08	1.95523e-07	yes	down	LbrM.13.1410	hypothetical protein, conserved
LbrM.13.1420:mRNA	508.755	0.782511	0.0851236	9.19264	3.83313e-20	2.83307e-19	yes	up	LbrM.13.1420	ras-like small GTPases, putative
LbrM.13.1430:mRNA	375.897	0.199821	0.0937531	2.13135	0.0330603	0.0438737	yes	up	LbrM.13.1430	phosphoprotein phosphatase-like protein
LbrM.13.1440:mRNA	659.327	-0.325137	0.0844656	-3.84935	0.000118432	0.000212515	yes	down	LbrM.13.1440	ubiquitin-conjugating enzyme, putative
LbrM.13.1450:mRNA	775.732	-0.677542	0.115435	-5.86945	4.37232e-09	1.23097e-08	yes	down	LbrM.13.1450	Spindle assembly abnormal 4
LbrM.13.1460:mRNA	558.056	-0.288933	0.0686403	-4.20938	2.56075e-05	4.9108e-05	yes	down	LbrM.13.1460	hypothetical protein, conserved
LbrM.13.1470:mRNA	1004	-0.641723	0.105781	-6.0665	1.30724e-09	3.86054e-09	yes	down	LbrM.13.1470	Kinesin-13 5, putative
LbrM.13.1480:mRNA	740.986	-0.354811	0.0611006	-5.80699	6.36056e-09	1.76828e-08	yes	down	LbrM.13.1480	squalene monooxygenase-like protein
LbrM.13.1490:mRNA	933.254	-0.145471	0.105912	-1.37351	0.169595	0.202556	no	down	LbrM.13.1490	mitochondrial DNA polymerase I protein D, putative
LbrM.13.1500:mRNA	653.505	0.985548	0.0722337	13.6439	2.19562e-42	6.69624e-41	yes	up	LbrM.13.1500	mitogen-activated protein kinase, putative
LbrM.13.1510:mRNA	3179.12	-0.931741	0.0817705	-11.3946	4.44928e-30	6.6976e-29	yes	down	LbrM.13.1510	dynein heavy chain, putative
LbrM.13.1520:mRNA	1468.66	1.10267	0.0834053	13.2206	6.66947e-40	1.73703e-38	yes	up	LbrM.13.1520	chaperonin TCP20, putative
LbrM.13.1530:mRNA	6162.47	1.00201	0.171257	5.85092	4.88857e-09	1.37114e-08	yes	up	LbrM.13.1530	60S ribosomal protein L44, putative
LbrM.13.1540:mRNA	1277.53	0.34911	0.0813213	4.29297	1.76301e-05	3.43964e-05	yes	up	LbrM.13.1540	pyrroline-5-carboxylate reductase
LbrM.13.1550:mRNA	152.75	0.324251	0.121138	2.67672	0.00743474	0.0107328	yes	up	LbrM.13.1550	protein associated with differentiation 8, putative
LbrM.13.1560:mRNA	457.73	0.62074	0.0747592	8.30319	1.01352e-16	5.61439e-16	yes	up	LbrM.13.1560	hypothetical protein, unknown function
LbrM.13.1570:mRNA	52.4973	-1.58613	0.25611	-6.19313	5.89797e-10	1.80751e-09	yes	down	LbrM.13.1570	hypothetical protein
LbrM.14.0010:mRNA	220.477	0.33717	0.119765	2.81526	0.0048738	0.00721224	yes	up	LbrM.14.0010	ribosomal RNA processing protein 4, putative
LbrM.14.0020:mRNA	498.41	0.133551	0.0868181	1.53829	0.123979	0.151335	no	up	LbrM.14.0020	phosphatidylinositol 3-kinase 2, putative
LbrM.14.0030:mRNA	419.57	0.16857	0.113319	1.48756	0.136866	0.16571	no	up	LbrM.14.0030	hypothetical protein, conserved
LbrM.14.0040:mRNA	650.031	-1.23176	0.112072	-10.9908	4.23181e-28	5.50202e-27	yes	down	LbrM.14.0040	J Biosynthesis Protein 2
LbrM.14.0050:mRNA	248.771	0.131937	0.102292	1.28981	0.197116	0.232716	no	up	LbrM.14.0050	hypothetical protein, conserved
LbrM.14.0060:mRNA	316.24	0.779025	0.116314	6.6976	2.11864e-11	7.45022e-11	yes	up	LbrM.14.0060	hypothetical protein, conserved
LbrM.14.0070:mRNA	413.091	-0.227161	0.0927772	-2.44846	0.014347	0.0199193	yes	down	LbrM.14.0070	DHHC palmitoyltransferase, putative
LbrM.14.0080:mRNA	235.528	0.6556	0.12056	5.43795	5.3897e-08	1.36768e-07	yes	up	LbrM.14.0080	hypothetical protein, conserved
LbrM.14.0090:mRNA	543.874	0.179868	0.0698719	2.57426	0.0100455	0.0142682	yes	up	LbrM.14.0090	hypothetical protein, conserved
LbrM.14.0100:mRNA	1047.32	0.146833	0.0532755	2.7561	0.00584955	0.00854823	yes	up	LbrM.14.0100	hypothetical protein, conserved
LbrM.14.0110:mRNA	492.031	0.483737	0.0839447	5.76257	8.28439e-09	2.27995e-08	yes	up	LbrM.14.0110	DnaJ domain containing protein, putative
LbrM.14.0120:mRNA	161.062	0.642971	0.152769	4.20877	2.56761e-05	4.9228e-05	yes	up	LbrM.14.0120	hypothetical protein, conserved
LbrM.14.0130:mRNA	989.676	0.23346	0.0607942	3.84016	0.000122952	0.000220153	yes	up	LbrM.14.0130	inosine-guanine nucleoside hydrolase, putative
LbrM.14.0140:mRNA	241.945	0.573888	0.112834	5.08611	3.65481e-07	8.54002e-07	yes	up	LbrM.14.0140	histone acetyltransferase, putative
LbrM.14.0150:mRNA	307.739	0.83099	0.111617	7.44501	9.6934e-14	4.22554e-13	yes	up	LbrM.14.0150	60S ribosomal protein, putative
LbrM.14.0160:mRNA	194.58	-0.296993	0.130622	-2.27369	0.0229846	0.0311664	yes	down	LbrM.14.0160	hypothetical protein, conserved
LbrM.14.0170:mRNA	325.852	0.195852	0.098886	1.98059	0.0476375	0.0619953	yes	up	LbrM.14.0170	hypothetical protein, conserved
LbrM.14.0180:mRNA	452.376	0.323379	0.0729475	4.43304	9.29155e-06	1.86879e-05	yes	up	LbrM.14.0180	metallo-peptidase, Clan MA(E), Family M32
LbrM.14.0190:mRNA	1453.18	1.15836	0.0798535	14.506	1.10975e-47	4.39824e-46	yes	up	LbrM.14.0190	Thioredoxin-like, putative
LbrM.14.0200:mRNA	182.546	0.303407	0.107291	2.8279	0.00468546	0.00695537	yes	up	LbrM.14.0200	Bardet-Biedl syndrome 18 protein
LbrM.14.0210:mRNA	881.794	0.668331	0.0612894	10.9045	1.09668e-27	1.39491e-26	yes	up	LbrM.14.0210	Domain of unknown function (DUF4201), putative
LbrM.14.0220:mRNA	415.985	-0.446421	0.0772581	-5.7783	7.54588e-09	2.08299e-08	yes	down	LbrM.14.0220	PX domain containing protein, putative
LbrM.14.0230:mRNA	1118.17	-0.765582	0.0680774	-11.2458	2.43021e-29	3.48557e-28	yes	down	LbrM.14.0230	hypothetical protein, conserved
LbrM.14.0240:mRNA	208.061	0.601287	0.102249	5.88059	4.0881e-09	1.15452e-08	yes	up	LbrM.14.0240	HIT domain containing protein, putative
LbrM.14.0250:mRNA	588.963	0.323166	0.0828429	3.90095	9.58157e-05	0.000173564	yes	up	LbrM.14.0250	hypothetical protein, conserved
LbrM.14.0260:mRNA	464.954	-0.305108	0.0915969	-3.33098	0.0008654	0.0014112	yes	down	LbrM.14.0260	von Willebrand factor type A domain containing protein, putative
LbrM.14.0270:mRNA	621.816	0.571129	0.0743632	7.68026	1.58766e-14	7.44722e-14	yes	up	LbrM.14.0270	hypothetical protein, conserved
LbrM.14.0280:mRNA	854.432	0.16344	0.101207	1.61491	0.10633	0.13108	no	up	LbrM.14.0280	Nucleus and spindle associated protein 3, putative
LbrM.14.0290:mRNA	311.488	0.149826	0.0849223	1.76427	0.0776866	0.0980072	no	up	LbrM.14.0290	hypothetical protein, conserved
LbrM.14.0300:mRNA	380.982	0.486015	0.0851253	5.70941	1.13371e-08	3.07673e-08	yes	up	LbrM.14.0300	hypothetical protein, conserved
LbrM.14.0310:mRNA	1456.18	0.547648	0.0503473	10.8774	1.4773e-27	1.86171e-26	yes	up	LbrM.14.0310	proteasome alpha 3 subunit, putative
LbrM.14.0320:mRNA	805.481	-0.450916	0.0900107	-5.00958	5.45483e-07	1.25115e-06	yes	down	LbrM.14.0320	Polyamine transporter 1, putative
LbrM.14.0330:mRNA	731.572	-0.00633077	0.0804033	-0.0787376	0.937241	0.94554	no	down	LbrM.14.0330	transmembrane amino acid transporter protein, putative
LbrM.14.0340:mRNA	820.059	-0.624412	0.0861011	-7.25208	4.10407e-13	1.69792e-12	yes	down	LbrM.14.0340	inositol polyphosphate kinase-like protein, putative
LbrM.14.0350:mRNA	241.055	0.00601663	0.105504	0.0570274	0.954523	0.961062	no	up	LbrM.14.0350	threonine synthase, putative
LbrM.14.0360:mRNA	669.283	0.58244	0.0686579	8.48322	2.19052e-17	1.28273e-16	yes	up	LbrM.14.0360	hypothetical protein, conserved
LbrM.14.0370:mRNA	927.39	-0.58306	0.0639507	-9.11734	7.6988e-20	5.53073e-19	yes	down	LbrM.14.0370	hypothetical protein, conserved
LbrM.14.0380:mRNA	1397.99	-1.14245	0.167725	-6.81144	9.66293e-12	3.50463e-11	yes	down	LbrM.14.0380	Plasma-membrane choline transporter, putative
LbrM.14.0390:mRNA	73.2305	-1.07005	0.193437	-5.53179	3.16974e-08	8.23189e-08	yes	down	LbrM.14.0390	hypothetical protein, conserved
LbrM.14.0400:mRNA	283.521	-0.803238	0.121954	-6.5864	4.50612e-11	1.5397e-10	yes	down	LbrM.14.0400	hypothetical protein, conserved
LbrM.14.0410:mRNA	189.914	0.433989	0.103138	4.20784	2.57824e-05	4.94088e-05	yes	up	LbrM.14.0410	hypothetical protein, conserved
LbrM.14.0420:mRNA	1278.7	0.439781	0.0550744	7.98522	1.40274e-15	7.14788e-15	yes	up	LbrM.14.0420	Protein of unknown function (DUF1253), putative
LbrM.14.0430:mRNA	335.742	-0.731861	0.119295	-6.13486	8.52329e-10	2.567e-09	yes	down	LbrM.14.0430	Iguana/Dzip1-like DAZ-interacting protein N-terminal, putative
LbrM.14.0440:mRNA	453.057	0.478761	0.0781101	6.12932	8.8258e-10	2.65227e-09	yes	up	LbrM.14.0440	mRNA capping enzyme, beta chain, putative
LbrM.14.0450:mRNA	324.307	-0.285405	0.0875134	-3.26126	0.00110916	0.00178316	yes	down	LbrM.14.0450	pyridine nucleotide-disulphide oxidoreductase, putative
LbrM.14.0460:mRNA	1092.68	0.716441	0.0830773	8.62379	6.47716e-18	3.99839e-17	yes	up	LbrM.14.0460	N-terminal conserved domain of Nudc./CS domain containing protein, putative
LbrM.14.0470:mRNA	1444.05	-0.456809	0.0733091	-6.23127	4.62668e-10	1.43019e-09	yes	down	LbrM.14.0470	cystathionine beta-lyase-like protein
LbrM.14.0480:mRNA	815.198	0.61747	0.0637526	9.68542	3.47776e-22	3.07121e-21	yes	up	LbrM.14.0480	UDP-glucoronosyl and UDP-glucosyl transferase, putative
LbrM.14.0490:mRNA	85.2116	-0.970241	0.177214	-5.47497	4.37589e-08	1.12187e-07	yes	down	LbrM.14.0490	hypothetical protein, unknown function
LbrM.14.0500:mRNA	785.128	-1.02209	0.138175	-7.39709	1.39205e-13	6.00755e-13	yes	down	LbrM.14.0500	hypothetical protein, unknown function
LbrM.14.0510:mRNA	385.481	1.13302	0.133373	8.49512	1.97732e-17	1.1637e-16	yes	up	LbrM.14.0510	hypothetical protein, conserved
LbrM.14.0520:mRNA	682.358	0.290956	0.0661562	4.39802	1.09243e-05	2.17902e-05	yes	up	LbrM.14.0520	Ion channel, putative
LbrM.14.0530:mRNA	475.25	-0.0680768	0.0696562	-0.977325	0.328408	0.371622	no	down	LbrM.14.0530	ion transport protein-like protein
LbrM.14.0540:mRNA	645.219	-0.709617	0.346419	-2.04843	0.0405175	0.0531593	yes	down	LbrM.14.0540	hypothetical protein, unknown function
LbrM.14.0550:mRNA	1333.58	0.45449	0.0491016	9.25612	2.12006e-20	1.61046e-19	yes	up	LbrM.14.0550	WD domain, G-beta repeat, putative
LbrM.14.0560:mRNA	142.915	0.0483094	0.138479	0.348858	0.727196	0.759312	no	up	LbrM.14.0560	hypothetical protein, conserved
LbrM.14.0570:mRNA	526.13	-0.449792	0.0885673	-5.07854	3.80344e-07	8.85205e-07	yes	down	LbrM.14.0570	hypothetical protein, conserved
LbrM.14.0580:mRNA	536.746	0.533594	0.0997576	5.34891	8.84861e-08	2.19782e-07	yes	up	LbrM.14.0580	hypothetical protein, conserved
LbrM.14.0590:mRNA	255.634	-0.340603	0.0960713	-3.54531	0.000392151	0.000664575	yes	down	LbrM.14.0590	hypothetical protein, conserved
LbrM.14.0600:mRNA	551.392	0.0190328	0.06993	0.272169	0.785492	0.81069	no	up	LbrM.14.0600	hypothetical protein, conserved
LbrM.14.0610:mRNA	729.008	0.57097	0.088173	6.47557	9.44578e-11	3.10469e-10	yes	up	LbrM.14.0610	LSD1 zinc finger, putative
LbrM.14.0620:mRNA	382.932	-0.538656	0.113307	-4.75397	1.99464e-06	4.3154e-06	yes	down	LbrM.14.0620	hypothetical protein, unknown function
LbrM.14.0630:mRNA	2091.16	0.0933293	0.0774222	1.20546	0.228026	0.265993	no	up	LbrM.14.0630	fatty acid elongase, putative
LbrM.14.0640:mRNA	2591.69	-0.0793743	0.107564	-0.737929	0.460558	0.504192	no	down	LbrM.14.0640	fatty acid elongase, putative
LbrM.14.0650:mRNA	1768.08	0.694465	0.0552848	12.5616	3.43313e-36	7.41194e-35	yes	up	LbrM.14.0650	fatty acid elongase, putative
LbrM.14.0660:mRNA	1866.04	-0.0577104	0.0878324	-0.657051	0.511148	0.554177	no	down	LbrM.14.0660	fatty acid elongase, putative
LbrM.14.0670:mRNA	878.995	0.561087	0.0666852	8.41397	3.96346e-17	2.26752e-16	yes	up	LbrM.14.0670	fatty acid elongase, putative
LbrM.14.0680:mRNA	139.668	-1.53492	0.142763	-10.7515	5.83064e-27	6.99335e-26	yes	down	LbrM.14.0680	fatty acid elongase, putative
LbrM.14.0690:mRNA	285.156	0.00319587	0.0917591	0.034829	0.972216	0.976382	no	up	LbrM.14.0690	fatty acid elongase, putative
LbrM.14.0700:mRNA	245.063	-1.31283	0.156208	-8.40434	4.3026e-17	2.45299e-16	yes	down	LbrM.14.0700	fatty acid elongase, putative
LbrM.14.0710:mRNA	223.252	-0.501701	0.108451	-4.62604	3.72721e-06	7.78463e-06	yes	down	LbrM.14.0710	fatty acid elongase, putative
LbrM.14.0720:mRNA	1006.29	0.48571	0.09115	5.32869	9.89238e-08	2.44008e-07	yes	up	LbrM.14.0720	fatty acid elongase, putative
LbrM.14.0730:mRNA	876.969	-0.262938	0.102243	-2.5717	0.01012	0.0143641	yes	down	LbrM.14.0730	hypothetical protein, conserved
LbrM.14.0740:mRNA	498.756	0.355453	0.076035	4.67486	2.9415e-06	6.23246e-06	yes	up	LbrM.14.0740	guanine nucleotide-binding protein-like protein
LbrM.14.0750:mRNA	344.719	-0.784146	0.118341	-6.62613	3.44613e-11	1.1889e-10	yes	down	LbrM.14.0750	hypothetical protein, unknown function
LbrM.14.0760:mRNA	227.872	0.0604604	0.0999505	0.604903	0.545244	0.58734	no	up	LbrM.14.0760	ribosomal protein L21, putative
LbrM.14.0770:mRNA	1936.52	-1.18181	0.0585109	-20.1981	1.01712e-90	1.89647e-88	yes	down	LbrM.14.0770	hypothetical protein, conserved
LbrM.14.0780:mRNA	1358.19	0.0564451	0.0521128	1.08313	0.27875	0.319439	no	up	LbrM.14.0780	hypothetical protein, conserved
LbrM.14.0785:pseudogenic_transcript	255.526	0.246167	0.0990058	2.48639	0.0129046	0.0180356	yes	up	LbrM.14.0785	kinesin, putative
LbrM.14.0790:mRNA	802.073	-0.311555	0.0759718	-4.10094	4.11483e-05	7.73381e-05	yes	down	LbrM.14.0790	Domain of unknown function (DUF4201), putative
LbrM.14.0800:mRNA	546.041	-0.461859	0.07406	-6.23628	4.48097e-10	1.38672e-09	yes	down	LbrM.14.0800	protein kinase, putative
LbrM.14.0810:mRNA	804.717	-0.138063	0.071256	-1.93756	0.0526769	0.0680462	no	down	LbrM.14.0810	SNF2 family helicase-like protein, putative
LbrM.14.0820:mRNA	1132.38	-0.0834136	0.124959	-0.667526	0.504436	0.547386	no	down	LbrM.14.0820	cysteine peptidase, Clan CA, family C2, putative
LbrM.14.0830:mRNA	2233.21	0.589496	0.0875	6.7371	1.61584e-11	5.74364e-11	yes	up	LbrM.14.0830	cysteine peptidase, Clan CA, family C2, putative
LbrM.14.0840:pseudogenic_transcript	468.772	0.0627205	0.0806145	0.77803	0.436551	0.481057	no	up	LbrM.14.0840	hypothetical protein, conserved
LbrM.14.0850:mRNA	679.444	0.122679	0.0810373	1.51386	0.130061	0.158147	no	up	LbrM.14.0850	hypothetical protein, conserved
LbrM.14.0860:mRNA	663.386	0.3958	0.0630783	6.27474	3.50225e-10	1.09792e-09	yes	up	LbrM.14.0860	hypothetical protein, conserved
LbrM.14.0870:mRNA	1181.03	-1.03323	0.13095	-7.89022	3.01648e-15	1.49983e-14	yes	down	LbrM.14.0870	protein phosphatase 2C-like protein
LbrM.14.0880:mRNA	645.475	0.467785	0.0842408	5.55295	2.80891e-08	7.3366e-08	yes	up	LbrM.14.0880	glutathione synthetase, putative
LbrM.14.0890:mRNA	905.045	0.14498	0.0597392	2.42689	0.015229	0.0210974	yes	up	LbrM.14.0890	mitochondrial DNA polymerase I protein C
LbrM.14.0900:mRNA	970.699	-0.0510419	0.0673516	-0.757842	0.448546	0.492224	no	down	LbrM.14.0900	tc40 antigen-like
LbrM.14.0910:mRNA	385.266	-0.849744	0.14843	-5.72487	1.03513e-08	2.81945e-08	yes	down	LbrM.14.0910	hypothetical protein, conserved
LbrM.14.0920:mRNA	558.93	0.236321	0.0862951	2.73852	0.0061717	0.00899976	yes	up	LbrM.14.0920	Ribosomal protein L16p/L10e, putative
LbrM.14.0930:mRNA	624.428	0.207441	0.105248	1.97098	0.0487267	0.0633524	yes	up	LbrM.14.0930	RNA editing 3' terminal uridylyl transferase 1
LbrM.14.0940:mRNA	437.265	0.117903	0.0783562	1.50471	0.132398	0.160847	no	up	LbrM.14.0940	Hypothetical repeat protein
LbrM.14.0950:mRNA	1087.74	-0.386994	0.0816156	-4.74167	2.11965e-06	4.5702e-06	yes	down	LbrM.14.0950	hypothetical protein, conserved
LbrM.14.0960:mRNA	416.908	-0.960341	0.131943	-7.27843	3.37727e-13	1.4086e-12	yes	down	LbrM.14.0960	sodium/hydrogen exchanger, putative
LbrM.14.0970:mRNA	1426.32	0.7356	0.0818351	8.98881	2.49929e-19	1.72594e-18	yes	up	LbrM.14.0970	ADP/ATP mitochondrial carrier-like protein
LbrM.14.0980:mRNA	386.257	0.329531	0.0966078	3.41102	0.000647197	0.00106998	yes	up	LbrM.14.0980	hypothetical protein, conserved
LbrM.14.0990:mRNA	740.431	0.528427	0.0763399	6.92203	4.45224e-12	1.67474e-11	yes	up	LbrM.14.0990	hypothetical protein, conserved
LbrM.14.1000:mRNA	688.414	0.346337	0.0612555	5.65398	1.56773e-08	4.1922e-08	yes	up	LbrM.14.1000	hypothetical protein, conserved
LbrM.14.1010:mRNA	570.103	0.299985	0.102762	2.91922	0.00350914	0.00530476	yes	up	LbrM.14.1010	hypothetical protein, conserved
LbrM.14.1020:mRNA	652.337	-0.24679	0.0777187	-3.17543	0.00149615	0.00236866	yes	down	LbrM.14.1020	Domain of unknown function (DUF202), putative
LbrM.14.1030:mRNA	167.232	-0.397199	0.128505	-3.09091	0.00199544	0.00310697	yes	down	LbrM.14.1030	hypothetical protein
LbrM.14.1040:mRNA	151.999	-0.78811	0.153703	-5.12748	2.93648e-07	6.91868e-07	yes	down	LbrM.14.1040	COQ9, putative
LbrM.14.1050:mRNA	1416.93	-1.34767	0.123109	-10.9469	6.87486e-28	8.81271e-27	yes	down	LbrM.14.1050	dynein heavy chain, putative
LbrM.14.1060:mRNA	649.465	-0.80314	0.0871396	-9.21671	3.06367e-20	2.2746e-19	yes	down	LbrM.14.1060	protein kinase, putative
LbrM.14.1070:mRNA	573.861	0.551781	0.0817004	6.75371	1.44109e-11	5.13806e-11	yes	up	LbrM.14.1070	hypothetical protein, conserved
LbrM.14.1080:mRNA	984.018	0.281865	0.0690175	4.08397	4.42736e-05	8.29649e-05	yes	up	LbrM.14.1080	PQ loop repeat, putative
LbrM.14.1090:mRNA	274.729	0.0272109	0.103899	0.261898	0.7934	0.817618	no	up	LbrM.14.1090	hypothetical protein, unknown function
LbrM.14.1100:mRNA	310.661	-2.08268	0.117575	-17.7135	3.29762e-70	3.14577e-68	yes	down	LbrM.14.1100	kinesin K39, putative
LbrM.14.1110:mRNA	399.393	-2.72459	0.119125	-22.8718	8.87885e-116	4.85614e-113	yes	down	LbrM.14.1110	kinesin K39, putative (pseudogene)
LbrM.14.1120:mRNA	796.975	-1.8006	0.088195	-20.4161	1.2019e-92	2.46509e-90	yes	down	LbrM.14.1120	kinesin K39, putative
LbrM.14.1130:mRNA	423.324	-0.670806	0.132064	-5.07941	3.78614e-07	8.81678e-07	yes	down	LbrM.14.1130	hypothetical protein, conserved
LbrM.14.1140:mRNA	705.621	0.509127	0.0780395	6.52396	6.84757e-11	2.29577e-10	yes	up	LbrM.14.1140	hypothetical protein, conserved
LbrM.14.1150:mRNA	738.03	-0.112407	0.0576661	-1.94927	0.0512629	0.0663554	no	down	LbrM.14.1150	tub family protein-like protein
LbrM.14.1160:mRNA	234.312	0.416269	0.145609	2.85882	0.00425223	0.00636013	yes	up	LbrM.14.1160	hypothetical protein
LbrM.14.1170:mRNA	525.281	0.138555	0.0739602	1.87337	0.0610174	0.0780947	no	up	LbrM.14.1170	kinesin, putative
LbrM.14.1180:mRNA	623.315	0.671019	0.0812152	8.26224	1.42961e-16	7.81378e-16	yes	up	LbrM.14.1180	p25-alpha, putative
LbrM.14.1190:mRNA	1419.8	0.390089	0.0571232	6.8289	8.55661e-12	3.12132e-11	yes	up	LbrM.14.1190	p25-alpha, putative
LbrM.14.1200:mRNA	735.666	-0.866424	0.126399	-6.85467	7.14792e-12	2.62613e-11	yes	down	LbrM.14.1200	hypothetical protein, conserved
LbrM.14.1210:mRNA	783.17	-1.41623	0.149495	-9.47342	2.70828e-21	2.20424e-20	yes	down	LbrM.14.1210	Protein of unknown function (DUF3808), putative
LbrM.14.1220:mRNA	513.822	0.00391415	0.105081	0.0372488	0.970287	0.974682	no	up	LbrM.14.1220	hypothetical protein, conserved
LbrM.14.1230:mRNA	402.55	-0.628359	0.103891	-6.04823	1.46442e-09	4.30767e-09	yes	down	LbrM.14.1230	hypothetical protein, conserved
LbrM.14.1240:mRNA	473.11	0.444522	0.124682	3.56523	0.000363531	0.000619528	yes	up	LbrM.14.1240	EAP30/Vps36 family, putative
LbrM.14.1250:mRNA	748.375	0.361491	0.0626693	5.76823	8.01069e-09	2.20684e-08	yes	up	LbrM.14.1250	hypothetical protein, conserved
LbrM.14.1260:mRNA	582.681	-0.237713	0.0849836	-2.79716	0.00515546	0.00759752	yes	down	LbrM.14.1260	R3H-associated N-terminal domain containing protein, putative
LbrM.14.1270:mRNA	573.052	-1.24514	0.183209	-6.79629	1.07345e-11	3.87272e-11	yes	down	LbrM.14.1270	hypothetical protein, conserved
LbrM.14.1280:mRNA	339.548	0.110214	0.0975654	1.12964	0.258629	0.298088	no	up	LbrM.14.1280	tyrosine phosphatase isoform
LbrM.14.1290:mRNA	471.246	0.146513	0.083471	1.75525	0.0792162	0.0997682	no	up	LbrM.14.1290	hypothetical protein, conserved
LbrM.14.1300:mRNA	1068.84	0.301393	0.0646977	4.65849	3.18539e-06	6.71279e-06	yes	up	LbrM.14.1300	D-isomer specific 2-hydroxyacid dehydrogenase-protein, putative
LbrM.14.1310:mRNA	4.73811	-4.14234	1.09577	-3.78031	0.000156631	0.000277	yes	down	LbrM.14.1310	kinesin K39, putative
LbrM.14.1320:mRNA	888.503	0.616991	0.0927717	6.65063	2.91832e-11	1.01234e-10	yes	up	LbrM.14.1320	enolase
LbrM.14.1330:mRNA	1083.77	0.729866	0.0780228	9.35452	8.39815e-21	6.53685e-20	yes	up	LbrM.14.1330	enolase
LbrM.14.1340:mRNA	706.575	-0.135733	0.0720935	-1.88273	0.0597367	0.0765391	no	down	LbrM.14.1340	ras-like small GTPases, putative
LbrM.14.1350:mRNA	472.524	0.519442	0.0903733	5.74773	9.04494e-09	2.47679e-08	yes	up	LbrM.14.1350	polynucleotide adenylyltransferase, putative
LbrM.14.1360:mRNA	480.233	-0.0114577	0.0931416	-0.123014	0.902096	0.914921	no	down	LbrM.14.1360	Bifunctional NAD(P)H-hydrate repair enzyme
LbrM.14.1370:mRNA	697.821	-1.18852	0.121775	-9.75995	1.67245e-22	1.50613e-21	yes	down	LbrM.14.1370	phosphatidylserine synthase, putative
LbrM.14.1380:mRNA	281.406	0.434795	0.114584	3.79455	0.000147912	0.000262485	yes	up	LbrM.14.1380	NLI interacting factor-like phosphatase, putative
LbrM.14.1390:mRNA	1679.84	-0.205532	0.0729888	-2.81594	0.00486345	0.00720341	yes	down	LbrM.14.1390	hypothetical protein, conserved
LbrM.14.1400:mRNA	400.41	0.100487	0.0896745	1.12058	0.262467	0.30213	no	up	LbrM.14.1400	hypothetical protein, unknown function
LbrM.14.1410:mRNA	156.043	0.0145456	0.115716	0.125701	0.899969	0.912989	no	up	LbrM.14.1410	hypothetical protein, conserved
LbrM.14.1420:mRNA	354.995	0.288434	0.0843504	3.41948	0.000627408	0.00104006	yes	up	LbrM.14.1420	hypothetical protein, unknown function
LbrM.14.1430:mRNA	374.531	0.465525	0.0956965	4.8646	1.14686e-06	2.55121e-06	yes	up	LbrM.14.1430	hypothetical protein, unknown function
LbrM.14.1440:mRNA	11027.8	1.2322	0.0910737	13.5297	1.04509e-41	3.04038e-40	yes	up	LbrM.14.1440	ubiquitin/ribosomal protein S27a, putative
LbrM.14.1450:mRNA	379.095	0.100118	0.0779772	1.28393	0.199165	0.234932	no	up	LbrM.14.1450	NADP oxidoreductase coenzyme F420-dependent, putative
LbrM.14.1460:mRNA	531.005	-0.262873	0.0692909	-3.79375	0.000148386	0.000263214	yes	down	LbrM.14.1460	hypothetical protein, conserved
LbrM.14.1470:mRNA	388.459	-2.34897	0.208785	-11.2507	2.29889e-29	3.303e-28	yes	down	LbrM.14.1470	protein kinase, putative
LbrM.14.1480:mRNA	308.765	-0.912615	0.120481	-7.57477	3.59758e-14	1.63879e-13	yes	down	LbrM.14.1480	hypothetical protein, conserved
LbrM.14.1490:mRNA	347.334	-0.567952	0.0887272	-6.4011	1.54265e-10	4.96504e-10	yes	down	LbrM.14.1490	serine hydroxymethyltranferase (SHMT-S)
LbrM.14.1500:mRNA	669.232	0.194017	0.0675294	2.87308	0.00406497	0.00609783	yes	up	LbrM.14.1500	DnaJ domain containing protein, putative
LbrM.14.1510:mRNA	671.745	0.262529	0.0624275	4.20535	2.60677e-05	4.99205e-05	yes	up	LbrM.14.1510	delta-4 fatty acid desaturase, putative
LbrM.14.1520:mRNA	695.212	0.47082	0.0634108	7.42492	1.12851e-13	4.90116e-13	yes	up	LbrM.14.1520	hypothetical protein, conserved
LbrM.14.1530:mRNA	711.828	0.351145	0.0745175	4.71225	2.45002e-06	5.24393e-06	yes	up	LbrM.14.1530	pteridine transporter
LbrM.14.1540:mRNA	1168.76	-0.372092	0.0618863	-6.01251	1.82676e-09	5.32769e-09	yes	down	LbrM.14.1540	myo-inositol-1-phosphate synthase
LbrM.14.1550:mRNA	137.03	-0.772148	0.125193	-6.16765	6.93104e-10	2.10914e-09	yes	down	LbrM.14.1550	pteridine transporter
LbrM.14.1560:mRNA	728.36	0.412357	0.0616966	6.68363	2.33091e-11	8.16866e-11	yes	up	LbrM.14.1560	tyrosyl-tRNA synthetase, putative
LbrM.14.1570:mRNA	645.661	0.214882	0.0687617	3.12503	0.00177786	0.00278723	yes	up	LbrM.14.1570	hypothetical protein, unknown function
LbrM.14.1580:mRNA	698.366	0.485195	0.0917901	5.28592	1.25074e-07	3.05753e-07	yes	up	LbrM.14.1580	emp24/gp25L/p24 family/GOLD, putative
LbrM.14.1590:mRNA	369.521	0.640736	0.0806033	7.94926	1.87627e-15	9.47256e-15	yes	up	LbrM.14.1590	hypothetical protein, conserved
LbrM.14.1600:mRNA	540.426	-0.785957	0.0942164	-8.34204	7.30197e-17	4.0947e-16	yes	down	LbrM.14.1600	protein kinase, putative
LbrM.14.1610:mRNA	426.346	0.0530405	0.0758908	0.698906	0.484611	0.527567	no	up	LbrM.14.1610	hypothetical protein, conserved
LbrM.14.1620:mRNA	1564.22	-0.503883	0.0820985	-6.13754	8.38078e-10	2.52872e-09	yes	down	LbrM.14.1620	hypothetical protein, conserved
LbrM.14.1630:mRNA	4608.18	0.0973749	0.0776505	1.25402	0.209836	0.246951	no	up	LbrM.14.1630	cytoskeleton associated protein, putative
LbrM.14.1640:mRNA	587.86	0.0775881	0.0728811	1.06458	0.287064	0.328187	no	up	LbrM.14.1640	Vacuolar 14 Fab1-binding region/Vacuolar protein 14 C-terminal Fig4p binding, putative
LbrM.14.1650:mRNA	329.891	0.693542	0.0839118	8.26513	1.39542e-16	7.6473e-16	yes	up	LbrM.14.1650	Mitochondrial pyruvate carrier 2
LbrM.14.1660:mRNA	513.855	0.659953	0.101445	6.50555	7.74084e-11	2.57422e-10	yes	up	LbrM.14.1660	hypothetical protein, conserved
LbrM.14.1670:mRNA	358.991	0.601614	0.093021	6.46751	9.96323e-11	3.26648e-10	yes	up	LbrM.14.1670	glutathione-S-transferase/glutaredoxin, putative
LbrM.14.1680:mRNA	422.321	-0.445131	0.0867335	-5.13216	2.8643e-07	6.75638e-07	yes	down	LbrM.14.1680	synaptojanin (N-terminal domain), putative
LbrM.15.0010:mRNA	525.582	-0.241921	0.112173	-2.15667	0.0310311	0.0413033	yes	down	LbrM.15.0010	histone H4
LbrM.15.0020:mRNA	152.63	-1.17479	0.169275	-6.94011	3.91801e-12	1.47853e-11	yes	down	LbrM.15.0020	hypothetical protein, conserved
LbrM.15.0030:mRNA	319.612	0.37182	0.0840869	4.42185	9.78577e-06	1.96338e-05	yes	up	LbrM.15.0030	ATP diphosphohydrolase
LbrM.15.0040:mRNA	1087.92	0.804702	0.0850141	9.46551	2.92137e-21	2.37061e-20	yes	up	LbrM.15.0040	Possible lysine decarboxylase, putative
LbrM.15.0050:mRNA	397.123	0.278397	0.088687	3.13909	0.00169473	0.00266249	yes	up	LbrM.15.0050	cytochrome-b5 reductase, putative
LbrM.15.0060:mRNA	1367.49	-2.05945	0.453808	-4.53816	5.6747e-06	1.16621e-05	yes	down	LbrM.15.0060	Eukaryotic translation initiation factor 4 gamma 1
LbrM.15.0070:mRNA	248.028	0.365756	0.0987405	3.70421	0.000212048	0.000369822	yes	up	LbrM.15.0070	hypothetical protein, conserved
LbrM.15.0080:mRNA	331.271	0.86769	0.101837	8.5204	1.58998e-17	9.4523e-17	yes	up	LbrM.15.0080	hypothetical protein, conserved
LbrM.15.0090:mRNA	762.497	0.248201	0.0682754	3.6353	0.000277659	0.000478553	yes	up	LbrM.15.0090	ATP-dependent protease ATPase subunit HslU1, putative
LbrM.15.0100:mRNA	437.303	0.0196773	0.0787831	0.249765	0.802769	0.826027	no	up	LbrM.15.0100	Flavin-binding monooxygenase-like, putative
LbrM.15.0110:mRNA	865.661	0.314645	0.0587979	5.3513	8.73235e-08	2.17157e-07	yes	up	LbrM.15.0110	hypothetical protein, conserved
LbrM.15.0120:mRNA	267.397	0.197246	0.0953839	2.06792	0.0386476	0.0508442	yes	up	LbrM.15.0120	mitochondrial carrier protein, putative
LbrM.15.0130:mRNA	786.889	0.90597	0.0851068	10.6451	1.83803e-26	2.1511e-25	yes	up	LbrM.15.0130	ATP-dependent RNA helicase, putative
LbrM.15.0140:mRNA	174.617	-1.85154	0.280874	-6.59206	4.33755e-11	1.48396e-10	yes	down	LbrM.15.0140	zinc finger (CCCH type) protein, putative
LbrM.15.0141.1	308.443	-0.548501	0.0927177	-5.91582	3.30224e-09	9.41005e-09	yes	down	LbrM.15.0141	hypothetical protein, unknown function
LbrM.15.0150:mRNA	625.067	-0.193356	0.0776864	-2.48893	0.0128128	0.0179196	yes	down	LbrM.15.0150	zinc finger (CCCH type) protein, putative
LbrM.15.0160:mRNA	3257.58	0.752403	0.0386141	19.4852	1.46666e-84	2.3593e-82	yes	up	LbrM.15.0160	protein phosphatase 2C, putative
LbrM.15.0170:mRNA	385.531	0.11507	0.110322	1.04304	0.296931	0.338524	no	up	LbrM.15.0170	serine/threonine-protein kinase, putative
LbrM.15.0180:mRNA	407.618	0.323089	0.0755872	4.27438	1.91666e-05	3.72524e-05	yes	up	LbrM.15.0180	hypothetical protein, conserved
LbrM.15.0190:mRNA	177.408	0.28453	0.121876	2.33458	0.0195654	0.0267391	yes	up	LbrM.15.0190	cytochrome b5-like Heme/Steroid binding domain containing protein, putative
LbrM.15.0200:mRNA	333.792	0.963458	0.0819027	11.7634	6.02295e-32	1.01463e-30	yes	up	LbrM.15.0200	hypothetical protein, conserved
LbrM.15.0210:mRNA	8178.07	1.07064	0.0831437	12.877	6.06301e-38	1.42934e-36	yes	up	LbrM.15.0210	60S ribosomal protein L13a, putative
LbrM.15.0220:mRNA	329.469	-0.652405	0.132233	-4.93376	8.06635e-07	1.81903e-06	yes	down	LbrM.15.0220	hypothetical protein, conserved
LbrM.15.0230:mRNA	112.097	-0.223999	0.131168	-1.70773	0.087687	0.109655	no	down	LbrM.15.0230	protein phosphatase 1 catalitic subunit, putative
LbrM.15.0240:mRNA	145.433	0.933776	0.137078	6.81202	9.62403e-12	3.49206e-11	yes	up	LbrM.15.0240	hypothetical protein, conserved
LbrM.15.0250:mRNA	149.524	0.233044	0.111918	2.08228	0.0373171	0.0491649	yes	up	LbrM.15.0250	WD domain, G-beta repeat, putative
LbrM.15.0260:mRNA	963.499	0.897579	0.0544264	16.4916	4.21549e-61	2.83474e-59	yes	up	LbrM.15.0260	lysyl-tRNA synthetase, putative
LbrM.15.0270:mRNA	544.084	0.738375	0.0674234	10.9513	6.54907e-28	8.43462e-27	yes	up	LbrM.15.0270	sterol carrier protein, putative
LbrM.15.0280:mRNA	1078.16	-0.3043	0.103485	-2.94052	0.00327659	0.00497339	yes	down	LbrM.15.0280	hypothetical protein, conserved
LbrM.15.0290:mRNA	522.569	0.188027	0.068273	2.75404	0.00588641	0.00859903	yes	up	LbrM.15.0290	hypothetical protein, conserved
LbrM.15.0300:mRNA	331.713	0.650867	0.0817071	7.96586	1.64082e-15	8.31969e-15	yes	up	LbrM.15.0300	replication Factor A 28 kDa subunit, putative
LbrM.15.0310:mRNA	904.043	1.08175	0.0756156	14.3059	2.01093e-46	7.56776e-45	yes	up	LbrM.15.0310	ribonucleoprotein p18, mitochondrial precursor, putative
LbrM.15.0320:mRNA	323.759	0.774911	0.111276	6.96388	3.31025e-12	1.25787e-11	yes	up	LbrM.15.0320	ribonucleoprotein p18, mitochondrial precursor, putative
LbrM.15.0330:mRNA	461.721	0.533966	0.074735	7.14479	9.01335e-13	3.6071e-12	yes	up	LbrM.15.0330	hypothetical protein, conserved
LbrM.15.0340:mRNA	236.034	1.02029	0.0942	10.8311	2.45125e-27	3.03778e-26	yes	up	LbrM.15.0340	Ecotin-like protein
LbrM.15.0350:mRNA	283.331	0.205602	0.0948596	2.16744	0.0302013	0.040275	yes	up	LbrM.15.0350	hypothetical protein, conserved
LbrM.15.0360:mRNA	436.17	0.0920814	0.109299	0.842472	0.399524	0.443831	no	up	LbrM.15.0360	Isoprenylcysteine alpha-carbonyl methylesterase, putative
LbrM.15.0370:mRNA	1312.77	-0.00645186	0.0683286	-0.094424	0.924772	0.934569	no	down	LbrM.15.0370	alpha/beta hydrolase fold, putative
LbrM.15.0380:mRNA	191.426	-0.686505	0.133708	-5.13435	2.83127e-07	6.68041e-07	yes	down	LbrM.15.0380	hypothetical protein, conserved
LbrM.15.0390:mRNA	280.029	-0.488218	0.112336	-4.34605	1.38611e-05	2.7362e-05	yes	down	LbrM.15.0390	hypothetical protein, conserved
LbrM.15.0400:mRNA	595.718	0.311483	0.0650989	4.78477	1.71186e-06	3.73116e-06	yes	up	LbrM.15.0400	RNA pseudouridylate synthase, putative
LbrM.15.0401.1	1720.7	1.01169	0.140541	7.19857	6.08484e-13	2.47251e-12	yes	up	LbrM.15.0401	60S acidic ribosomal protein, putative
LbrM.15.0402.1	881.525	1.04243	0.215418	4.83908	1.30441e-06	2.87964e-06	yes	up	LbrM.15.0402	60S acidic ribosomal protein, putative
LbrM.15.0410:mRNA	243.591	0.590391	0.118292	4.99097	6.00756e-07	1.37249e-06	yes	up	LbrM.15.0410	cytoplasmic l-asparaginase i-like protein
LbrM.15.0420:mRNA	278.45	-0.139373	0.088213	-1.57996	0.114117	0.140006	no	down	LbrM.15.0420	hypothetical protein, conserved
LbrM.15.0430:mRNA	590.158	0.840664	0.0850396	9.88555	4.80925e-23	4.504e-22	yes	up	LbrM.15.0430	hypothetical protein, conserved
LbrM.15.0440:mRNA	183.334	0.13462	0.131199	1.02607	0.304857	0.346837	no	up	LbrM.15.0440	hypothetical protein, conserved
LbrM.15.0450:mRNA	353.162	0.247247	0.0871396	2.83737	0.00454869	0.00676899	yes	up	LbrM.15.0450	hypothetical protein, conserved
LbrM.15.0460:mRNA	57.2537	-4.57405	0.469917	-9.73375	2.16472e-22	1.93037e-21	yes	down	LbrM.15.0460	hypothetical protein (fragment)
LbrM.15.0470:mRNA	833.226	-2.93091	0.342727	-8.55174	1.21248e-17	7.29265e-17	yes	down	LbrM.15.0470	hypothetical protein
LbrM.15.0480:mRNA	1298.37	-0.263817	0.139027	-1.8976	0.0577489	0.0741659	no	down	LbrM.15.0480	hypothetical protein
LbrM.15.0490:mRNA	316.926	0.112594	0.105837	1.06385	0.287395	0.328521	no	up	LbrM.15.0490	hypothetical protein, conserved
LbrM.15.0500:mRNA	471.506	-0.517569	0.0937479	-5.52086	3.37351e-08	8.73069e-08	yes	down	LbrM.15.0500	Fidgetin, putative
LbrM.15.0510:mRNA	726.886	-0.258852	0.0856817	-3.02109	0.00251864	0.00386946	yes	down	LbrM.15.0510	Galactose oxidase, central domain/Kelch motif containing protein, putative
LbrM.15.0520:mRNA	1113.94	-0.609935	0.0906887	-6.72559	1.74884e-11	6.19495e-11	yes	down	LbrM.15.0520	hypothetical protein, unknown function
LbrM.15.0530:mRNA	857.644	-0.374181	0.235972	-1.5857	0.112806	0.138522	no	down	LbrM.15.0530	hypothetical protein, conserved
LbrM.15.0540:mRNA	331.137	0.863881	0.116357	7.4244	1.13289e-13	4.9176e-13	yes	up	LbrM.15.0540	ecotin, putative
LbrM.15.0550:mRNA	249.621	-0.366372	0.115384	-3.17524	0.00149713	0.00236976	yes	down	LbrM.15.0550	ecotin, putative
LbrM.15.0560:mRNA	832.74	-0.955615	0.0661934	-14.4367	3.04029e-47	1.17654e-45	yes	down	LbrM.15.0560	hypothetical protein, conserved
LbrM.15.0570:mRNA	1423.51	0.135002	0.0592148	2.27987	0.0226157	0.0307184	yes	up	LbrM.15.0570	hypothetical protein, conserved
LbrM.15.0580:mRNA	531.457	-0.417372	0.0901972	-4.62733	3.70412e-06	7.74035e-06	yes	down	LbrM.15.0580	hypothetical protein, unknown function
LbrM.15.0590:mRNA	646.502	0.681943	0.0912333	7.47471	7.73726e-14	3.41271e-13	yes	up	LbrM.15.0590	hypothetical protein, conserved
LbrM.15.0600:mRNA	411.026	0.41895	0.092307	4.53866	5.6613e-06	1.16375e-05	yes	up	LbrM.15.0600	hypothetical protein, unknown function
LbrM.15.0610:mRNA	489.816	0.487084	0.0723798	6.72956	1.70177e-11	6.03863e-11	yes	up	LbrM.15.0610	signal peptidase subunit, putative
LbrM.15.0620:mRNA	261.881	0.330705	0.119396	2.76982	0.0056088	0.00821753	yes	up	LbrM.15.0620	hypothetical protein, conserved
LbrM.15.0630:mRNA	568.866	-0.336196	0.076833	-4.37568	1.21055e-05	2.40353e-05	yes	down	LbrM.15.0630	hypothetical protein
LbrM.15.0640:mRNA	989.984	-0.557155	0.0663898	-8.39218	4.77228e-17	2.70759e-16	yes	down	LbrM.15.0640	hypothetical protein, conserved
LbrM.15.0650:mRNA	1170.3	0.00795683	0.0561451	0.141719	0.887302	0.901812	no	up	LbrM.15.0650	CRAL/TRIO domain containing protein, putative
LbrM.15.0660:mRNA	290.157	0.392133	0.0965568	4.06117	4.88277e-05	9.11242e-05	yes	up	LbrM.15.0660	hypothetical protein, conserved
LbrM.15.0670:mRNA	1150.34	-1.05884	0.154657	-6.8464	7.57307e-12	2.7786e-11	yes	down	LbrM.15.0670	hypothetical protein, unknown function
LbrM.15.0680:mRNA	404.624	-0.087479	0.0815597	-1.07258	0.283461	0.324385	no	down	LbrM.15.0680	hypothetical protein, conserved
LbrM.15.0690:mRNA	293.977	0.37721	0.115864	3.25562	0.00113144	0.00181686	yes	up	LbrM.15.0690	hypothetical protein, conserved
LbrM.15.0700:mRNA	711.342	0.772796	0.0901902	8.56852	1.04822e-17	6.35124e-17	yes	up	LbrM.15.0700	hypothetical protein, conserved
LbrM.15.0710:mRNA	603	-0.865182	0.0880704	-9.82376	8.89605e-23	8.18197e-22	yes	down	LbrM.15.0710	hypothetical protein, conserved
LbrM.15.0720:mRNA	1277.12	-1.08983	0.0571936	-19.0551	5.9601e-81	8.01584e-79	yes	down	LbrM.15.0720	hypothetical protein, conserved
LbrM.15.0730:mRNA	115.884	-0.612821	0.146915	-4.17128	3.029e-05	5.75762e-05	yes	down	LbrM.15.0730	flavoprotein monooxygenase, putative (fragment)
LbrM.15.0740:mRNA	678.651	0.119844	0.0696038	1.7218	0.0851057	0.106662	no	up	LbrM.15.0740	peroxisomal membrane protein (Pex16), putative
LbrM.15.0750:mRNA	1376.58	-0.364779	0.0696031	-5.24084	1.59848e-07	3.86842e-07	yes	down	LbrM.15.0750	hypothetical protein, conserved
LbrM.15.0760:mRNA	950.526	-0.552455	0.0671906	-8.2222	1.99796e-16	1.08193e-15	yes	down	LbrM.15.0760	hypothetical protein, unknown function
LbrM.15.0770:mRNA	772.486	0.568964	0.0632595	8.99413	2.38109e-19	1.65127e-18	yes	up	LbrM.15.0770	hypothetical protein, conserved
LbrM.15.0790:mRNA	1548.58	-0.81158	0.0757143	-10.719	8.29085e-27	9.90075e-26	yes	down	LbrM.15.0790	protein kinase, putative
LbrM.15.0800:mRNA	531.441	0.345794	0.0983909	3.51449	0.000440602	0.000743613	yes	up	LbrM.15.0800	Protein of unknown function (DUF2871), putative
LbrM.15.0810:mRNA	266.329	-0.364566	0.10417	-3.49973	0.000465736	0.000784096	yes	down	LbrM.15.0810	hypothetical protein, unknown function
LbrM.15.0820:mRNA	2593.2	-0.935337	0.173039	-5.40536	6.46784e-08	1.62767e-07	yes	down	LbrM.15.0820	ABC1 transporter-like protein
LbrM.15.0830:mRNA	436.475	0.195303	0.0898116	2.17458	0.0296615	0.0395808	yes	up	LbrM.15.0830	hypothetical protein, conserved
LbrM.15.0840:mRNA	284.737	-0.555789	0.0900289	-6.17345	6.6816e-10	2.03701e-09	yes	down	LbrM.15.0840	dolichol phosphate-mannose biosynthesis regulatory protein (DPM2), putative
LbrM.15.0850:mRNA	702.322	0.17892	0.0647808	2.76194	0.00574597	0.00840134	yes	up	LbrM.15.0850	GDP dissociation inhibitor, putative
LbrM.15.0860:mRNA	223.992	-0.199992	0.134135	-1.49097	0.135968	0.164769	no	down	LbrM.15.0860	hypothetical protein, conserved
LbrM.15.0870:mRNA	295.581	-0.564404	0.0915895	-6.16232	7.16853e-10	2.17736e-09	yes	down	LbrM.15.0870	hypothetical protein, conserved
LbrM.15.0880:mRNA	694.634	-0.0381351	0.0711019	-0.536344	0.591721	0.632423	no	down	LbrM.15.0880	hypothetical protein, conserved
LbrM.15.0890:mRNA	317.214	-0.533442	0.0869282	-6.13658	8.4316e-10	2.54032e-09	yes	down	LbrM.15.0890	hypothetical protein, conserved
LbrM.15.0900:mRNA	696.75	-0.102216	0.0787455	-1.29805	0.19427	0.229785	no	down	LbrM.15.0900	Sugar (and other) transporter, putative
LbrM.15.0910:mRNA	227.54	-0.34428	0.109549	-3.14271	0.0016739	0.00263128	yes	down	LbrM.15.0910	myo-inositol-1 phosphatase, putative
LbrM.15.0920:mRNA	248.917	0.147903	0.109623	1.3492	0.177274	0.211051	no	up	LbrM.15.0920	ubiquitin-conjugating enzyme
LbrM.15.0930:mRNA	849.943	-1.07823	0.147995	-7.28561	3.20217e-13	1.33932e-12	yes	down	LbrM.15.0930	ABC transporter, putative
LbrM.15.0940:mRNA	304.122	0.0522583	0.0969543	0.538999	0.589887	0.630956	no	up	LbrM.15.0940	hypothetical protein, conserved
LbrM.15.0950:mRNA	1442.83	-0.785577	0.0647723	-12.1283	7.47996e-34	1.4107e-32	yes	down	LbrM.15.0950	hypothetical protein, conserved
LbrM.15.0960:mRNA	804.304	-0.508517	0.0640288	-7.94201	1.98936e-15	1.00004e-14	yes	down	LbrM.15.0960	protein phosphatase 2A regulatory subunit, putative
LbrM.15.0970:mRNA	350.732	0.200521	0.0886161	2.26281	0.0236476	0.0320152	yes	up	LbrM.15.0970	calmodulin-like protein
LbrM.15.0980:mRNA	1044.58	-0.253795	0.0737754	-3.4401	0.000581504	0.000967876	yes	down	LbrM.15.0980	Nucleus and spindle associated protein 2, putative
LbrM.15.0990:mRNA	10257.4	1.01048	0.0724595	13.9454	3.3563e-44	1.11028e-42	yes	up	LbrM.15.0990	40S ribosomal protein S3, putative
LbrM.15.1000:mRNA	306	-0.161172	0.113789	-1.41641	0.156655	0.188059	no	down	LbrM.15.1000	ERV/ALR sulfhydryl oxidase domain-containing protein
LbrM.15.1010:mRNA	545.8	0.33685	0.0986398	3.41495	0.000637941	0.00105624	yes	up	LbrM.15.1010	E1-like ubiquitin-activating enzyme, putative
LbrM.15.1020:mRNA	546.916	-0.176945	0.0697389	-2.53725	0.0111727	0.0157574	yes	down	LbrM.15.1020	DNA repair protein Rad9, putative
LbrM.15.1030:mRNA	363.439	0.0891582	0.0782553	1.13932	0.254568	0.293779	no	up	LbrM.15.1030	succinate dehydrogenase, putative
LbrM.15.1040:mRNA	9255.65	1.28394	0.0800041	16.0484	5.86419e-58	3.48622e-56	yes	up	LbrM.15.1040	60S ribosomal protein L6, putative
LbrM.15.1050:mRNA	7796.22	-0.335448	0.134438	-2.4952	0.0125887	0.0176211	yes	down	LbrM.15.1050	glutamate dehydrogenase
LbrM.15.1060:mRNA	523.275	0.617301	0.0691824	8.92279	4.54667e-19	3.08017e-18	yes	up	LbrM.15.1060	solanesyl-diphosphate synthase, putative
LbrM.15.1070:mRNA	638.171	0.306042	0.0966372	3.16691	0.00154066	0.0024349	yes	up	LbrM.15.1070	SKIP/SNW domain containing protein, putative
LbrM.15.1080:mRNA	551.775	-0.473148	0.0785207	-6.02577	1.68302e-09	4.92949e-09	yes	down	LbrM.15.1080	Peroxiredoxin PRX1A
LbrM.15.1090:mRNA	314.083	-0.407785	0.0922616	-4.41988	9.87579e-06	1.9795e-05	yes	down	LbrM.15.1090	developmentally regulated protein, putative
LbrM.15.1100:mRNA	6668.23	0.466394	0.0481263	9.69105	3.2912e-22	2.91273e-21	yes	up	LbrM.15.1100	tryparedoxin peroxidase
LbrM.15.1110:mRNA	469.119	0.368155	0.0872597	4.21907	2.4531e-05	4.71316e-05	yes	up	LbrM.15.1110	hypothetical protein, conserved
LbrM.15.1120:mRNA	1343.7	-0.810178	0.11035	-7.3419	2.10588e-13	8.95625e-13	yes	down	LbrM.15.1120	hypothetical protein, conserved
LbrM.15.1130:mRNA	682.404	-0.435395	0.0827437	-5.26197	1.42518e-07	3.46331e-07	yes	down	LbrM.15.1130	cyclic nucleotide-binding domain containing protein, putative
LbrM.15.1140:mRNA	1158.93	-0.991462	0.0585493	-16.9338	2.5352e-64	1.98084e-62	yes	down	LbrM.15.1140	protein kinase, putative
LbrM.15.1150:mRNA	7680.98	0.833766	0.074298	11.2219	3.18289e-29	4.51875e-28	yes	up	LbrM.15.1150	60S acidic ribosomal protein P2
LbrM.15.1160:mRNA	510.727	0.0870194	0.0854876	1.01792	0.308717	0.35084	no	up	LbrM.15.1160	inositol/phosphatidylinositol phosphatase, putative
LbrM.15.1170:mRNA	409.408	0.00687334	0.0781022	0.0880044	0.929873	0.93903	no	up	LbrM.15.1170	DnaJ domain/DnaJ central domain containing protein, putative
LbrM.15.1180:pseudogenic_transcript	1212.45	-0.655801	0.0840481	-7.80268	6.06059e-15	2.92477e-14	yes	down	LbrM.15.1180	nucleoside transporter 1, putative
LbrM.15.1190:mRNA	340.885	0.357606	0.101383	3.52728	0.000419845	0.000709749	yes	up	LbrM.15.1190	E2-like ubiquitin-conjugation enzyme, putative
LbrM.15.1200:mRNA	140.001	-0.613246	0.134665	-4.55387	5.26673e-06	1.08563e-05	yes	down	LbrM.15.1200	SET domain containing protein, putative
LbrM.15.1210:mRNA	380.827	0.231895	0.0849614	2.72942	0.00634459	0.00924038	yes	up	LbrM.15.1210	hypothetical protein, conserved
LbrM.15.1220:mRNA	1353.47	-0.439609	0.0711366	-6.17978	6.41905e-10	1.96061e-09	yes	down	LbrM.15.1220	hypothetical protein, conserved
LbrM.15.1230:mRNA	1057.06	-0.0322789	0.0545616	-0.591604	0.554116	0.596036	no	down	LbrM.15.1230	mitochondrial DNA topoisomerase II
LbrM.15.1240:mRNA	1035.65	-0.534357	0.0767053	-6.96637	3.25228e-12	1.23698e-11	yes	down	LbrM.15.1240	ubiquitin hydrolase, putative
LbrM.15.1250:mRNA	1148.09	-0.442184	0.0772939	-5.72081	1.06016e-08	2.88381e-08	yes	down	LbrM.15.1250	cAMP specific phosphodiesterase, putative
LbrM.15.1260:mRNA	464.028	-0.32198	0.094876	-3.39369	0.000689568	0.0011369	yes	down	LbrM.15.1260	MGT1 magnesium transporter
LbrM.15.1270:mRNA	1272.55	-0.641846	0.0631069	-10.1708	2.6776e-24	2.70479e-23	yes	down	LbrM.15.1270	Eukaryotic translation initiation factor 4 gamma 2
LbrM.15.1280:mRNA	124.226	0.581308	0.163026	3.56574	0.00036283	0.000618591	yes	up	LbrM.15.1280	actin-like protein, putative
LbrM.15.1290:mRNA	285.285	0.241562	0.0939584	2.57095	0.0101421	0.014393	yes	up	LbrM.15.1290	hypothetical protein, conserved
LbrM.15.1300:mRNA	95.434	-0.605046	0.161223	-3.75285	0.000174836	0.000307868	yes	down	LbrM.15.1300	hypothetical protein
LbrM.15.1310:mRNA	190.779	0.00323536	0.114548	0.0282446	0.977467	0.980695	no	up	LbrM.15.1310	hypothetical protein, conserved
LbrM.15.1320:mRNA	543.464	0.168568	0.073972	2.27881	0.0226787	0.0307937	yes	up	LbrM.15.1320	hypothetical protein, conserved
LbrM.15.1330:mRNA	357.642	0.49779	0.0955939	5.20734	1.91565e-07	4.58995e-07	yes	up	LbrM.15.1330	DNA repair helicase, putative
LbrM.15.1340:mRNA	289.877	0.240776	0.0858975	2.80307	0.00506193	0.00747042	yes	up	LbrM.15.1340	arginine N-methyltransferase
LbrM.15.1350:mRNA	308.891	0.291207	0.095494	3.04948	0.00229237	0.00354374	yes	up	LbrM.15.1350	2OG-Fe(II) oxygenase superfamily, putative
LbrM.15.1360:mRNA	330.409	0.266138	0.0852516	3.1218	0.00179751	0.00281534	yes	up	LbrM.15.1360	actin-related protein 3, putative
LbrM.15.1370:mRNA	167.677	-0.594571	0.140864	-4.22088	2.43354e-05	4.67668e-05	yes	down	LbrM.15.1370	Putative papain-like cysteine peptidase (DUF1796), putative
LbrM.15.1380:mRNA	1043.43	0.716691	0.0606259	11.8215	3.02127e-32	5.18545e-31	yes	up	LbrM.15.1380	nucleolar RNA binding protein, putative
LbrM.15.1390:mRNA	305.612	0.232815	0.100989	2.30535	0.0211468	0.0287948	yes	up	LbrM.15.1390	TMEM164 family, putative
LbrM.15.1400:mRNA	151.6	0.162874	0.117878	1.38172	0.167057	0.199758	no	up	LbrM.15.1400	hypothetical protein, conserved
LbrM.15.1410:mRNA	468.458	0.301529	0.0846499	3.56208	0.000367932	0.000625858	yes	up	LbrM.15.1410	ERAD-associated E3 ubiquitin-protein ligase HRD1, putative
LbrM.15.1420:mRNA	537.512	0.388741	0.067208	5.78414	7.28823e-09	2.01458e-08	yes	up	LbrM.15.1420	mismatch repair protein MSH3, putative
LbrM.15.1421.1	80.106	-1.32148	0.186653	-7.07986	1.44295e-12	5.66953e-12	yes	down	LbrM.15.1421	hypothetical protein, conserved
LbrM.15.1430:mRNA	861.205	1.18706	0.0767262	15.4714	5.41567e-54	2.86646e-52	yes	up	LbrM.15.1430	glutaminyl-tRNA synthetase, putative
LbrM.15.1440:mRNA	399.361	0.0935105	0.0796752	1.17365	0.240537	0.279315	no	up	LbrM.15.1440	proliferative cell nuclear antigen (PCNA), putative
LbrM.15.1450:mRNA	913.051	0.899011	0.0584358	15.3846	2.07714e-53	1.07853e-51	yes	up	LbrM.15.1450	phosphomevalonate kinase protein, putative
LbrM.15.1460:mRNA	207.598	-0.00450995	0.102505	-0.0439973	0.964907	0.970704	no	down	LbrM.15.1460	hypothetical protein, conserved
LbrM.15.1470:mRNA	1812.52	0.691823	0.072762	9.50804	1.94296e-21	1.59082e-20	yes	up	LbrM.15.1470	ribosomal protein S6, putative
LbrM.15.1480:mRNA	1124.78	-0.543623	0.0950251	-5.72083	1.06003e-08	2.88381e-08	yes	down	LbrM.15.1480	cAMP specific phosphodiesterase, putative
LbrM.15.1490:mRNA	313.545	-0.000757039	0.0903209	-0.00838166	0.993312	0.994039	no	down	LbrM.15.1490	hypothetical protein, conserved
LbrM.15.1500:mRNA	201.964	0.202181	0.105256	1.92084	0.0547517	0.0705043	no	up	LbrM.15.1500	hypothetical protein, conserved
LbrM.15.1510:mRNA	393.446	0.352174	0.0912814	3.85811	0.000114266	0.000205409	yes	up	LbrM.15.1510	hypothetical protein, conserved
LbrM.15.1520:mRNA	6445.88	0.89067	0.0732754	12.1551	5.38846e-34	1.02807e-32	yes	up	LbrM.15.1520	hypothetical protein, conserved
LbrM.15.1530:mRNA	229.723	0.38915	0.0966432	4.02667	5.65729e-05	0.000105005	yes	up	LbrM.15.1530	presenilin-like aspartic peptidase, putative
LbrM.15.1540:mRNA	250.979	0.560423	0.0993278	5.64215	1.6794e-08	4.47767e-08	yes	up	LbrM.15.1540	Radical SAM superfamily/Wyosine base formation, putative
LbrM.15.1550:mRNA	205.746	0.3103	0.159292	1.948	0.0514151	0.066542	no	up	LbrM.15.1550	hypothetical protein, conserved
LbrM.15.1560:mRNA	362.339	-0.219477	0.0812748	-2.70043	0.00692499	0.0100376	yes	down	LbrM.15.1560	protein kinase, putative
LbrM.15.1570:mRNA	539.865	-0.702602	0.0844184	-8.32286	8.58666e-17	4.79218e-16	yes	down	LbrM.15.1570	condensin subunit 1, putative
LbrM.15.1580:mRNA	140.86	0.845518	0.13056	6.47611	9.41165e-11	3.09538e-10	yes	up	LbrM.15.1580	hypothetical protein, conserved
LbrM.15.rRNA1:rRNA	7.75042	1.74058	0.57528	3.02563	0.00248119	0.00381693	yes	up	LbrM.15.rRNA1	5S(M5) ribosomal RNA
LbrM.16.0010:mRNA	71.2896	0.391566	0.16625	2.35529	0.0185083	0.0253796	yes	up	LbrM.16.0010	anti-silencing protein a-like protein
LbrM.16.0020:mRNA	217.016	0.626139	0.127092	4.92664	8.36542e-07	1.88233e-06	yes	up	LbrM.16.0020	hypothetical protein, conserved
LbrM.16.0030:mRNA	267.678	0.853764	0.118177	7.22443	5.03204e-13	2.06621e-12	yes	up	LbrM.16.0030	AAA domain containing protein, putative
LbrM.16.0040:mRNA	138.807	0.575716	0.122425	4.70259	2.56877e-06	5.48665e-06	yes	up	LbrM.16.0040	arginine N-methyltransferase, type I
LbrM.16.0050:mRNA	113.412	-0.100074	0.142159	-0.703954	0.481462	0.524487	no	down	LbrM.16.0050	2OG-Fe(II) oxygenase superfamily, putative
LbrM.16.0060:mRNA	219.009	-0.142093	0.100448	-1.4146	0.157187	0.188671	no	down	LbrM.16.0060	DEAD/DEAH box helicase/Helicase conserved C-terminal domain containing protein, putative
LbrM.16.0070:mRNA	454.278	-0.0170196	0.0769048	-0.221308	0.824853	0.845781	no	down	LbrM.16.0070	peroxisome assembly protein, putative
LbrM.16.0080:mRNA	155.514	0.334838	0.120947	2.76848	0.0056318	0.00824617	yes	up	LbrM.16.0080	hypothetical protein, conserved
LbrM.16.0090:mRNA	266.228	0.0111945	0.0990207	0.113052	0.90999	0.922129	no	up	LbrM.16.0090	Galactose oxidase, central domain/Domain of unknown function (DUF4110), putative
LbrM.16.0100:mRNA	199.79	-0.400877	0.118392	-3.386	0.000709199	0.00116833	yes	down	LbrM.16.0100	hypothetical protein, conserved
LbrM.16.0110:mRNA	569.553	-0.0266496	0.0831979	-0.320316	0.748729	0.777921	no	down	LbrM.16.0110	MORN repeat, putative
LbrM.16.0120:mRNA	738.837	-0.462232	0.0816663	-5.66001	1.51364e-08	4.05285e-08	yes	down	LbrM.16.0120	Phosphotransferase enzyme family, putative
LbrM.16.0130:mRNA	468.301	0.223353	0.0730144	3.05902	0.00222059	0.00343925	yes	up	LbrM.16.0130	hypothetical protein, conserved
LbrM.16.0140:mRNA	91.172	-0.704418	0.149237	-4.72013	2.35698e-06	5.05798e-06	yes	down	LbrM.16.0140	hypothetical protein
LbrM.16.0150:mRNA	699.252	1.06574	0.0728143	14.6364	1.64545e-48	6.78355e-47	yes	up	LbrM.16.0150	eukaryotic translation initiation factor 1A, putative
LbrM.16.0160:mRNA	174.506	0.545689	0.124154	4.39526	1.10639e-05	2.20633e-05	yes	up	LbrM.16.0160	hypothetical protein, conserved
LbrM.16.0170:mRNA	228.671	0.646067	0.103075	6.26795	3.65834e-10	1.14335e-09	yes	up	LbrM.16.0170	50S ribosomal protein L17, putative
LbrM.16.0180:mRNA	1440.29	-1.11766	0.0621045	-17.9965	2.0763e-72	2.1562e-70	yes	down	LbrM.16.0180	hypothetical protein, conserved
LbrM.16.0190:mRNA	177.087	0.290686	0.119358	2.43542	0.0148745	0.0206365	yes	up	LbrM.16.0190	hypothetical protein, conserved
LbrM.16.0200:mRNA	126.499	0.343899	0.138992	2.47424	0.0133521	0.0186199	yes	up	LbrM.16.0200	Las1-like, putative
LbrM.16.0210:mRNA	118.26	-0.370136	0.158112	-2.34097	0.0192336	0.0263119	yes	down	LbrM.16.0210	mitochondrial ornithine carrier protein-like protein
LbrM.16.0220:mRNA	463.65	-0.995434	0.13231	-7.52352	5.33228e-14	2.38919e-13	yes	down	LbrM.16.0220	mitochondrial ornithine transporter 1-like protein
LbrM.16.0230:mRNA	104.883	0.655378	0.137674	4.76037	1.93239e-06	4.19179e-06	yes	up	LbrM.16.0230	hypothetical protein, unknown function
LbrM.16.0240:mRNA	218.062	0.637161	0.104507	6.09681	1.08209e-09	3.22113e-09	yes	up	LbrM.16.0240	protein tyrosine phosphatase-like protein
LbrM.16.0250:mRNA	379.75	0.316433	0.0952829	3.32099	0.000897001	0.00145925	yes	up	LbrM.16.0250	Elongator-like Protein 3a, putative
LbrM.16.0260:mRNA	64.4804	-1.58281	0.20262	-7.81169	5.64242e-15	2.72939e-14	yes	down	LbrM.16.0260	protein tyrosine phosphatase-likie protein
LbrM.16.0270:mRNA	234.857	-0.682186	0.119593	-5.70423	1.16871e-08	3.16858e-08	yes	down	LbrM.16.0270	Ankyrin repeats (many copies)/Alpha/beta hydrolase family, putative
LbrM.16.0280:mRNA	34.3637	-0.859131	0.253097	-3.39447	0.000687609	0.00113413	yes	down	LbrM.16.0280	hypothetical protein, conserved
LbrM.16.0290:mRNA	157.968	-0.265031	0.136497	-1.94167	0.0521776	0.067465	no	down	LbrM.16.0290	proteasome 26S non-ATPase subunit 9, putative
LbrM.16.0300:mRNA	244.952	-0.211968	0.118069	-1.79529	0.0726076	0.0919674	no	down	LbrM.16.0300	protein kinase, putative
LbrM.16.0310:mRNA	848.926	-0.221843	0.0795898	-2.78733	0.00531436	0.00780924	yes	down	LbrM.16.0310	hypothetical protein, conserved
LbrM.16.0320:mRNA	286.967	-0.775048	0.0948225	-8.17367	2.99144e-16	1.59362e-15	yes	down	LbrM.16.0320	Met-10+ like-protein, putative
LbrM.16.0330:mRNA	866.387	-1.02027	0.0696352	-14.6516	1.31507e-48	5.50452e-47	yes	down	LbrM.16.0330	FHA domain containing protein, putative
LbrM.16.0340:mRNA	210.515	-0.335776	0.131034	-2.56251	0.010392	0.0147221	yes	down	LbrM.16.0340	hypothetical protein, conserved
LbrM.16.0350:mRNA	125.858	0.571753	0.1495	3.82443	0.000131073	0.000234072	yes	up	LbrM.16.0350	3-Beta-hydroxysteroid-delta(8), delta(7)-isomerase, putative
LbrM.16.0360:mRNA	235.32	0.365529	0.157496	2.32088	0.0202932	0.0277106	yes	up	LbrM.16.0360	2OG-Fe(II) oxygenase superfamily, putative
LbrM.16.0370:mRNA	313.093	-1.01704	0.129104	-7.87767	3.33532e-15	1.65036e-14	yes	down	LbrM.16.0370	hypothetical protein, conserved
LbrM.16.0380:mRNA	82.3276	-1.09352	0.178183	-6.13705	8.40693e-10	2.53475e-09	yes	down	LbrM.16.0380	hypothetical protein, conserved
LbrM.16.0390:mRNA	787.295	0.162863	0.0637314	2.55546	0.0106049	0.0150056	yes	up	LbrM.16.0390	tubulin tyrosine ligase, putative
LbrM.16.0400:mRNA	678.673	0.126052	0.0642254	1.96266	0.0496862	0.0644977	yes	up	LbrM.16.0400	XRN 5'-3' exonuclease N-terminus, putative
LbrM.16.0410:mRNA	243.315	0.0850529	0.0982906	0.86532	0.386863	0.431343	no	up	LbrM.16.0410	hypothetical protein, conserved
LbrM.16.0420:mRNA	304.115	0.158498	0.0883157	1.79467	0.0727057	0.0920774	no	up	LbrM.16.0420	hypothetical protein, conserved
LbrM.16.0430:mRNA	179.862	-0.420579	0.111304	-3.77867	0.00015767	0.000278717	yes	down	LbrM.16.0430	Pyridoxal-dependent decarboxylase conserved domain containing protein, putative
LbrM.16.0440:mRNA	86.4643	-0.140158	0.155086	-0.903745	0.366131	0.409954	no	down	LbrM.16.0440	hypothetical protein, conserved
LbrM.16.0450:mRNA	236.808	0.603044	0.119108	5.06302	4.12674e-07	9.5773e-07	yes	up	LbrM.16.0450	hypothetical protein, conserved
LbrM.16.0460:mRNA	4.49891	-1.04794	0.710493	-1.47495	0.140226	0.169552	no	down	LbrM.16.0460	hypothetical protein (fragment)
LbrM.16.0470:mRNA	217.329	-0.908237	0.196939	-4.61176	3.99267e-06	8.30314e-06	yes	down	LbrM.16.0470	hypothetical protein
LbrM.16.0480:mRNA	5305.51	1.0605	0.0730494	14.5175	9.38478e-48	3.73751e-46	yes	up	LbrM.16.0480	60S ribosomal protein L21, putative
LbrM.16.0490:mRNA	200.729	-0.467905	0.123471	-3.78961	0.000150886	0.000267242	yes	down	LbrM.16.0490	hypothetical protein, conserved
LbrM.16.0500:mRNA	293.035	-1.22259	0.112938	-10.8254	2.61037e-27	3.21553e-26	yes	down	LbrM.16.0500	fucose kinase, putative
LbrM.16.0510:mRNA	35.4746	-2.52766	0.331364	-7.62805	2.38337e-14	1.09911e-13	yes	down	LbrM.16.0510	hypothetical protein, conserved
LbrM.16.0520:mRNA	417.091	0.0257016	0.079039	0.325177	0.745047	0.774698	no	up	LbrM.16.0520	hypothetical protein, unknown function
LbrM.16.0530:mRNA	738.791	0.353972	0.0742324	4.76843	1.85671e-06	4.03615e-06	yes	up	LbrM.16.0530	hypothetical protein, conserved
LbrM.16.0540:mRNA	846.294	0.283286	0.0604227	4.6884	2.75353e-06	5.85081e-06	yes	up	LbrM.16.0540	hypothetical protein, conserved
LbrM.16.0550:mRNA	268.807	0.481584	0.101316	4.75331	2.00117e-06	4.32611e-06	yes	up	LbrM.16.0550	dihydroorotate dehydrogenase (fumarate)
LbrM.16.0560:mRNA	1932.73	0.619645	0.0563561	10.9952	4.03105e-28	5.25767e-27	yes	up	LbrM.16.0560	aspartate carbamoyltransferase, putative
LbrM.16.0570:mRNA	1139.16	0.639298	0.0610251	10.476	1.11379e-25	1.24151e-24	yes	up	LbrM.16.0570	orotidine-5-phosphate decarboxylase/orotate phosphoribosyltransferase, putative
LbrM.16.0580:mRNA	464.508	-0.220948	0.0771507	-2.86384	0.00418534	0.00626841	yes	down	LbrM.16.0580	AAA domain containing protein, putative
LbrM.16.0590:mRNA	151.411	0.109482	0.12386	0.883919	0.37674	0.421086	no	up	LbrM.16.0590	dihydroorotase, putative
LbrM.16.0600:mRNA	709.956	-0.233447	0.0658669	-3.54423	0.000393765	0.000667173	yes	down	LbrM.16.0600	carbamoyl-phosphate synthase, putative
LbrM.16.0610:mRNA	381.345	-0.523677	0.109724	-4.77269	1.81784e-06	3.95479e-06	yes	down	LbrM.16.0610	hypothetical protein, unknown function
LbrM.16.0620:mRNA	156.136	-0.358285	0.131675	-2.72099	0.00650873	0.00947606	yes	down	LbrM.16.0620	meiotic recombination protein SPO11, putative
LbrM.16.0630:mRNA	294.94	-0.0587918	0.105494	-0.557301	0.577322	0.619131	no	down	LbrM.16.0630	RNA recognition motif. (a.k.a. RRM, RBD, or RNP domain), putative
LbrM.16.0640:mRNA	311.234	0.350934	0.082308	4.26367	2.01099e-05	3.90305e-05	yes	up	LbrM.16.0640	RING-H2 zinc finger, putative
LbrM.16.0650:mRNA	317.296	0.083721	0.0889165	0.941569	0.346413	0.389739	no	up	LbrM.16.0650	hypothetical protein, conserved
LbrM.16.0660:mRNA	226.059	-0.640149	0.104151	-6.14637	7.9274e-10	2.39987e-09	yes	down	LbrM.16.0660	hypothetical protein, conserved
LbrM.16.0670:mRNA	222.466	-0.0313791	0.0989005	-0.31728	0.751031	0.779932	no	down	LbrM.16.0670	apurinic/apyrimidinic endonuclease-redox protein
LbrM.16.0680:mRNA	489.953	0.346955	0.101002	3.43512	0.000592299	0.000985044	yes	up	LbrM.16.0680	eukaryotic translation initiation factor eIF2A, putative
LbrM.16.0690:mRNA	413.776	-0.406634	0.0777599	-5.22935	1.70108e-07	4.09978e-07	yes	down	LbrM.16.0690	hypothetical protein, conserved
LbrM.16.0700:mRNA	291.83	-0.119832	0.0937468	-1.27825	0.20116	0.237182	no	down	LbrM.16.0700	hypothetical protein, conserved
LbrM.16.0710:mRNA	249.477	0.0586202	0.0901113	0.650531	0.515349	0.558289	no	up	LbrM.16.0710	hypothetical protein, conserved
LbrM.16.0720:mRNA	667.174	-0.673323	0.066233	-10.166	2.81332e-24	2.83544e-23	yes	down	LbrM.16.0720	ubiquitin hydrolase, putative
LbrM.16.0730:mRNA	209.399	-0.811624	0.113459	-7.15342	8.46391e-13	3.3955e-12	yes	down	LbrM.16.0730	hypothetical protein, conserved
LbrM.16.0740:mRNA	267.04	0.480347	0.117909	4.07386	4.62396e-05	8.65107e-05	yes	up	LbrM.16.0740	hypothetical protein, unknown function
LbrM.16.0750:mRNA	651.404	-0.469368	0.0943877	-4.97276	6.60052e-07	1.50335e-06	yes	down	LbrM.16.0750	transaldolase, putative
LbrM.16.0760:mRNA	2279.81	-0.826366	0.119123	-6.93709	4.00268e-12	1.50979e-11	yes	down	LbrM.16.0760	hypothetical protein, conserved
LbrM.16.0770:mRNA	1773.92	-1.32803	0.0645139	-20.5852	3.72429e-94	8.72974e-92	yes	down	LbrM.16.0770	N-terminal region of Chorein, a TM vesicle-mediated sorter, putative
LbrM.16.0780:mRNA	1.0673	-0.653204	1.38549	-0.471462	0.637311	0.674676	no	down	LbrM.16.0780	hypothetical protein (fragment)
LbrM.16.0790:mRNA	288.126	-0.594385	0.160201	-3.71025	0.000207051	0.000361642	yes	down	LbrM.16.0790	hypothetical protein
LbrM.16.0800:mRNA	255.537	-0.467703	0.090335	-5.17743	2.24961e-07	5.36038e-07	yes	down	LbrM.16.0800	chitinase
LbrM.16.0810:mRNA	655.546	-0.0139985	0.0627674	-0.223021	0.823519	0.844835	no	down	LbrM.16.0810	membrane transport protein, putative
LbrM.16.0820:mRNA	425.651	0.744408	0.121293	6.13728	8.39485e-10	2.53203e-09	yes	up	LbrM.16.0820	hypothetical protein, conserved
LbrM.16.0830:mRNA	180.345	-0.344506	0.112862	-3.05246	0.00226974	0.0035114	yes	down	LbrM.16.0830	hypothetical protein, conserved
LbrM.16.0840:mRNA	185.475	0.0149304	0.118032	0.126494	0.899341	0.912465	no	up	LbrM.16.0840	Iron-sulfur assembly protein 1, putative
LbrM.16.0850:mRNA	214.967	-0.159361	0.14578	-1.09316	0.274325	0.314764	no	down	LbrM.16.0850	hypothetical protein, conserved
LbrM.16.0860:mRNA	594.163	0.252659	0.0637824	3.96126	7.45541e-05	0.000136527	yes	up	LbrM.16.0860	COP9 signalosome complex subunit 5, putative
LbrM.16.0870:mRNA	98.3894	-0.0329909	0.141635	-0.232928	0.815817	0.837817	no	down	LbrM.16.0870	hypothetical protein, conserved
LbrM.16.0880:mRNA	305.384	0.197049	0.101523	1.94093	0.0522667	0.0675375	no	up	LbrM.16.0880	protein kinase, putative
LbrM.16.0890:mRNA	396.204	0.535045	0.0810101	6.60467	3.98408e-11	1.36816e-10	yes	up	LbrM.16.0890	Nucleolar protein,Nop52, putative
LbrM.16.0900:mRNA	371.985	0.336879	0.0839178	4.01439	5.95985e-05	0.000110421	yes	up	LbrM.16.0900	hypothetical protein, conserved
LbrM.16.0910:mRNA	817.585	-0.826604	0.116393	-7.10182	1.23126e-12	4.86337e-12	yes	down	LbrM.16.0910	hypothetical protein, conserved
LbrM.16.0920:mRNA	686.65	0.323416	0.0753058	4.29471	1.74923e-05	3.41602e-05	yes	up	LbrM.16.0920	flagellar calcium-binding protein, putative
LbrM.16.0930:mRNA	1645.86	0.953704	0.0862362	11.0592	1.97862e-28	2.64806e-27	yes	up	LbrM.16.0930	flagellar calcium-binding protein, putative
LbrM.16.0940:mRNA	208.983	0.655443	0.157669	4.15709	3.22328e-05	6.11276e-05	yes	up	LbrM.16.0940	Snf7, putative
LbrM.16.0950:mRNA	195.656	0.462298	0.173371	2.66653	0.00766383	0.0110388	yes	up	LbrM.16.0950	dynein light chain, putative
LbrM.16.0960:mRNA	290.563	0.321079	0.0861396	3.72743	0.000193443	0.000339032	yes	up	LbrM.16.0960	sucrose-phosphate synthase-like protein
LbrM.16.0970:mRNA	241.33	0.389335	0.119366	3.2617	0.00110748	0.00178117	yes	up	LbrM.16.0970	methyltransferase domain containing protein, putative
LbrM.16.0980:mRNA	387.279	0.209647	0.151895	1.38021	0.167522	0.200225	no	up	LbrM.16.0980	hypothetical protein, conserved
LbrM.16.0990:mRNA	413.841	-0.143046	0.101154	-1.41414	0.157321	0.188804	no	down	LbrM.16.0990	hypothetical protein, conserved
LbrM.16.1000:mRNA	676.655	0.0745446	0.0810989	0.91918	0.358001	0.401674	no	up	LbrM.16.1000	protein kinase, putative
LbrM.16.1020:mRNA	414.766	-0.491599	0.110267	-4.45826	8.26291e-06	1.66803e-05	yes	down	LbrM.16.1020	Protein of unknown function (DUF3184), putative
LbrM.16.1030:mRNA	84.5914	-0.403798	0.174634	-2.31226	0.0207636	0.0283058	yes	down	LbrM.16.1030	Protein of unknown function (DUF3184), putative
LbrM.16.1040:mRNA	229.44	-0.427936	0.121342	-3.5267	0.000420777	0.000711178	yes	down	LbrM.16.1040	Protein of unknown function (DUF3184), putative
LbrM.16.1050:mRNA	134.146	0.176848	0.149325	1.18432	0.236286	0.274768	no	up	LbrM.16.1050	Protein of unknown function (DUF3184), putative
LbrM.16.1060:mRNA	58.5043	-0.576117	0.199458	-2.88842	0.00387185	0.00582304	yes	down	LbrM.16.1060	hypothetical protein, conserved
LbrM.16.1070:mRNA	0.946752	-0.182458	1.63325	-0.111715	0.911049	0.922975	no	down	LbrM.16.1070	Protein of unknown function (DUF3184), putative
LbrM.16.1080:mRNA	285.215	0.103854	0.0890357	1.16643	0.243441	0.282209	no	up	LbrM.16.1080	Protein of unknown function (DUF3184), putative
LbrM.16.1090:mRNA	122.019	0.91107	0.171531	5.3114	1.08788e-07	2.67294e-07	yes	up	LbrM.16.1090	ubiquitin fold modifier protein, putative
LbrM.16.1100:mRNA	422.619	-0.173859	0.0897494	-1.93716	0.0527257	0.0680984	no	down	LbrM.16.1100	hypothetical protein, conserved
LbrM.16.1110:mRNA	611.599	-0.67256	0.182379	-3.68771	0.000226278	0.000393551	yes	down	LbrM.16.1110	hypothetical protein, conserved
LbrM.16.1120:mRNA	1879.19	-0.933244	0.0976522	-9.55682	1.21428e-21	1.01965e-20	yes	down	LbrM.16.1120	hypothetical protein, unknown function
LbrM.16.1130:mRNA	854.284	-0.231331	0.0989193	-2.33858	0.019357	0.0264762	yes	down	LbrM.16.1130	hypothetical protein, conserved
LbrM.16.1140:mRNA	366.634	0.365785	0.10153	3.60272	0.000314905	0.000540138	yes	up	LbrM.16.1140	Polyketide cyclase / dehydrase and lipid transport, putative
LbrM.16.1150:mRNA	203.442	0.524694	0.122642	4.27826	1.8836e-05	3.6636e-05	yes	up	LbrM.16.1150	hypothetical protein, conserved
LbrM.16.1160:mRNA	167.08	0.587933	0.116255	5.05725	4.25335e-07	9.84608e-07	yes	up	LbrM.16.1160	tyrosyl or methionyl-tRNA synthetase-like protein
LbrM.16.1170:mRNA	242.399	-0.287651	0.113962	-2.52411	0.0115992	0.0163337	yes	down	LbrM.16.1170	WW domain containing protein, putative
LbrM.16.1180:mRNA	140.566	0.681769	0.141847	4.80636	1.53703e-06	3.37251e-06	yes	up	LbrM.16.1180	hypothetical protein
LbrM.16.1190:mRNA	254.048	-0.39538	0.0949773	-4.16289	3.14243e-05	5.96632e-05	yes	down	LbrM.16.1190	hypothetical protein, conserved
LbrM.16.1200:mRNA	125.135	-0.613881	0.142729	-4.30101	1.70019e-05	3.325e-05	yes	down	LbrM.16.1200	hypothetical protein, unknown function
LbrM.16.1210:mRNA	3955.28	1.29232	0.0855124	15.1127	1.3362e-51	6.44833e-50	yes	up	LbrM.16.1210	60S ribosomal protein L39, putative
LbrM.16.1220:mRNA	485.929	0.388983	0.0841214	4.62407	3.7629e-06	7.85516e-06	yes	up	LbrM.16.1220	delta-coat protein, putative
LbrM.16.1230:mRNA	560.812	-0.327009	0.075744	-4.3173	1.57951e-05	3.10081e-05	yes	down	LbrM.16.1230	Domain of unknown function DUF221, putative
LbrM.16.1240:mRNA	268.77	0.338211	0.0954291	3.54411	0.000393947	0.000667343	yes	up	LbrM.16.1240	cyclophilin 13, putative
LbrM.16.1250:mRNA	275.042	-0.461054	0.0916957	-5.02808	4.95412e-07	1.14039e-06	yes	down	LbrM.16.1250	hypothetical protein, conserved
LbrM.16.1260:mRNA	992.002	-0.905103	0.10617	-8.52504	1.52759e-17	9.10119e-17	yes	down	LbrM.16.1260	Cullin family/Cullin protein neddylation domain containing protein, putative
LbrM.16.1270:mRNA	587.573	0.0618323	0.0756431	0.817421	0.413688	0.458279	no	up	LbrM.16.1270	hypothetical protein, conserved
LbrM.16.1280:mRNA	36.821	-1.67689	0.297867	-5.62966	1.80567e-08	4.80186e-08	yes	down	LbrM.16.1280	hypothetical protein, conserved
LbrM.16.1290:mRNA	807.05	-0.501775	0.0778914	-6.44198	1.17923e-10	3.83906e-10	yes	down	LbrM.16.1290	hypothetical protein, unknown function
LbrM.16.1300:mRNA	139.688	0.140595	0.125288	1.12217	0.261789	0.301434	no	up	LbrM.16.1300	hypothetical protein, conserved
LbrM.16.1310:mRNA	1108.98	-0.920168	0.10765	-8.54774	1.2552e-17	7.53854e-17	yes	down	LbrM.16.1310	hypothetical protein, conserved
LbrM.16.1320:mRNA	1161.59	-1.1432	0.0679742	-16.8182	1.79522e-63	1.32684e-61	yes	down	LbrM.16.1320	hypothetical protein, conserved
LbrM.16.1330:mRNA	418.852	0.369591	0.158875	2.32631	0.0200021	0.0273268	yes	up	LbrM.16.1330	hypothetical protein, conserved
LbrM.16.1340:mRNA	260.532	0.104926	0.128125	0.818933	0.412825	0.457554	no	up	LbrM.16.1340	diacylglycerol kinase, putative
LbrM.16.1350:mRNA	355.886	0.0963652	0.0826443	1.16602	0.243605	0.282359	no	up	LbrM.16.1350	Present in the outer mitochondrial membrane proteome 41
LbrM.16.1360:mRNA	119.834	-0.481327	0.507718	-0.948022	0.343118	0.386668	no	down	LbrM.16.1360	cytochrome c, putative
LbrM.16.1370:mRNA	410.185	0.192123	0.0803864	2.38999	0.0168489	0.0232278	yes	up	LbrM.16.1370	cytochrome c, putative
LbrM.16.1380:mRNA	946.976	-1.15082	0.144037	-7.98974	1.35228e-15	6.8993e-15	yes	down	LbrM.16.1380	hypothetical protein, conserved
LbrM.16.1390:mRNA	1166.67	-0.483222	0.0585033	-8.25973	1.46001e-16	7.96935e-16	yes	down	LbrM.16.1390	hypothetical protein, conserved
[truncated: 6,206 more rows]

## Sheet: 24°C_sig_transcripts
Transcript_ID	baseMean	log2FoldChange	lfcSE	stat	pvalue	padj	sig	24_status	Gene ID	Description
LbrM.01.0010:mRNA	627.683	-0.690093	0.128423	-5.37358	7.71866e-08	1.92943e-07	yes	down	LbrM.01.0010	hypothetical protein, unknown function
LbrM.01.0020:mRNA	1169.78	-0.196999	0.0674413	-2.92105	0.00348857	0.00527756	yes	down	LbrM.01.0020	hypothetical protein, conserved
LbrM.01.0030:mRNA	998.938	0.468329	0.0786546	5.95425	2.61269e-09	7.51825e-09	yes	up	LbrM.01.0030	DNA-damage inducible protein DDI1-like protein
LbrM.01.0040:mRNA	451.886	-0.890565	0.118215	-7.53343	4.94227e-14	2.21808e-13	yes	down	LbrM.01.0040	Protein of unknown function (DUF2946), putative
LbrM.01.0050:mRNA	394.516	0.345722	0.0886359	3.90047	9.60053e-05	0.000173869	yes	up	LbrM.01.0050	Endonuclease/Exonuclease/phosphatase family, putative
LbrM.01.0060:mRNA	544.248	-0.264742	0.0729106	-3.63105	0.000282272	0.000486096	yes	down	LbrM.01.0060	Kinesin-13 1, putative
LbrM.01.0080:mRNA	414.921	-1.17277	0.101503	-11.5541	7.0403e-31	1.09599e-29	yes	down	LbrM.01.0080	carboxylase, putative
LbrM.01.0090:mRNA	328.42	0.682211	0.0913733	7.4662	8.25448e-14	3.62525e-13	yes	up	LbrM.01.0090	hypothetical protein, conserved
LbrM.01.0100:mRNA	660.546	0.524902	0.0761148	6.89619	5.34143e-12	1.99459e-11	yes	up	LbrM.01.0100	BSD domain containing protein, putative
LbrM.01.0110:mRNA	256.215	-0.31632	0.0928353	-3.40733	0.000656028	0.00108356	yes	down	LbrM.01.0110	hypothetical protein, conserved
LbrM.01.0120:mRNA	145.286	-0.304973	0.148305	-2.05639	0.0397449	0.0522126	yes	down	LbrM.01.0120	UMP-CMP kinase, mitochondrial, putative
LbrM.01.0130:mRNA	139.805	0.46146	0.148243	3.11287	0.00185279	0.00289695	yes	up	LbrM.01.0130	Glycosyl transferase family 11, putative
LbrM.01.0140:mRNA	347.37	0.384064	0.0967894	3.96804	7.24667e-05	0.000132883	yes	up	LbrM.01.0140	monothiol glutaredoxin, putative
LbrM.01.0160:mRNA	567.789	0.214688	0.0665496	3.22599	0.00125538	0.0020045	yes	up	LbrM.01.0160	hypothetical protein, conserved
LbrM.01.0180:mRNA	211.841	0.283791	0.11447	2.47917	0.0131688	0.0183798	yes	up	LbrM.01.0180	hypothetical protein, conserved
LbrM.01.0190:mRNA	158.493	0.548384	0.111265	4.92862	8.28139e-07	1.86464e-06	yes	up	LbrM.01.0190	LSM domain containing protein, putative
LbrM.01.0210:mRNA	1092.87	0.413975	0.0629947	6.57158	4.97835e-11	1.6905e-10	yes	up	LbrM.01.0210	CLC-type chloride channel, putative
LbrM.01.0220:mRNA	357.345	0.370602	0.123365	3.00411	0.0026636	0.00408223	yes	up	LbrM.01.0220	hypothetical protein, conserved
LbrM.01.0230:mRNA	219.248	0.549804	0.096164	5.71736	1.08191e-08	2.94103e-08	yes	up	LbrM.01.0230	Low molecular weight phosphotyrosine protein phosphatase, putative
LbrM.01.0240:mRNA	1672.78	0.37581	0.0591452	6.35402	2.09763e-10	6.67273e-10	yes	up	LbrM.01.0240	CUE domain/Domain of unknown function (DUF1771)/Smr domain containing protein, putative
LbrM.01.0250:mRNA	529.913	0.423071	0.0756178	5.59486	2.20803e-08	5.83027e-08	yes	up	LbrM.01.0250	cyclophilin 12, putative
LbrM.01.0260:mRNA	327.205	-0.615943	0.176249	-3.49473	0.000474542	0.000797775	yes	down	LbrM.01.0260	long-chain-fatty-acid-CoA ligase, putative (fragment)
LbrM.01.0270:mRNA	231.942	-0.290053	0.113249	-2.5612	0.0104313	0.0147752	yes	down	LbrM.01.0270	hypothetical protein, conserved
LbrM.01.0280:mRNA	902.682	0.223918	0.0654421	3.42163	0.000622474	0.00103251	yes	up	LbrM.01.0280	DNA excision/repair protein SNF2, putative
LbrM.01.0290:mRNA	407.163	0.363311	0.0773401	4.69758	2.63263e-06	5.61574e-06	yes	up	LbrM.01.0290	Right handed beta helix region, putative
LbrM.01.0300:mRNA	171.503	0.727809	0.106757	6.81743	9.26822e-12	3.36593e-11	yes	up	LbrM.01.0300	thioredoxin, putative
LbrM.01.0310:mRNA	788.327	0.287253	0.0636195	4.51517	6.32652e-06	1.29208e-05	yes	up	LbrM.01.0310	pseudouridylate synthase-like protein
LbrM.01.0320:mRNA	383.195	0.928724	0.125635	7.39221	1.44404e-13	6.22537e-13	yes	up	LbrM.01.0320	hypothetical protein, conserved
LbrM.01.0340:mRNA	338.593	0.454649	0.0875814	5.19116	2.08982e-07	4.99706e-07	yes	up	LbrM.01.0340	acidocalcisomal exopolyphosphatase, putative
LbrM.01.0350:mRNA	51.2884	0.826112	0.18637	4.43264	9.30855e-06	1.87175e-05	yes	up	LbrM.01.0350	hypothetical protein, conserved
LbrM.01.0360:mRNA	484.146	0.973357	0.100548	9.68054	3.64772e-22	3.20749e-21	yes	up	LbrM.01.0360	poly(A) export protein, putative
LbrM.01.0370:mRNA	449.338	0.636603	0.095289	6.68076	2.377e-11	8.3195e-11	yes	up	LbrM.01.0370	hypothetical protein, conserved
LbrM.01.0380:mRNA	790.023	1.00871	0.0806415	12.5085	6.7045e-36	1.42128e-34	yes	up	LbrM.01.0380	Mitochondrial pyruvate carrier 1
LbrM.01.0390:mRNA	130.84	-0.537993	0.127058	-4.23425	2.29317e-05	4.42039e-05	yes	down	LbrM.01.0390	hypothetical protein, conserved
LbrM.01.0440:mRNA	775.005	0.228532	0.0666691	3.42786	0.00060837	0.00101075	yes	up	LbrM.01.0440	hypothetical protein, conserved
LbrM.01.0460:mRNA	5213.68	1.24922	0.0817993	15.2718	1.1783e-52	5.93054e-51	yes	up	LbrM.01.0460	ribosomal protein S7, putative
LbrM.01.0470:mRNA	3682.68	0.704824	0.102324	6.88818	5.65118e-12	2.10451e-11	yes	up	LbrM.01.0470	ribosomal protein S7, putative
LbrM.01.0480:mRNA	406.673	0.410018	0.0982726	4.17225	3.01612e-05	5.73448e-05	yes	up	LbrM.01.0480	Ring finger domain/Zn-finger in ubiquitin-hydrolases and other protein, putative
LbrM.01.0490:mRNA	716.736	0.554639	0.0711197	7.79867	6.25648e-15	3.01576e-14	yes	up	LbrM.01.0490	Protein of unknown function (DUF791), putative
LbrM.01.0500:mRNA	345.805	0.830448	0.100803	8.23833	1.74625e-16	9.48759e-16	yes	up	LbrM.01.0500	alpha/beta-hydrolase-like protein
LbrM.01.0510:mRNA	2055.52	-0.972414	0.118168	-8.22908	1.88658e-16	1.02229e-15	yes	down	LbrM.01.0510	conserved protein
LbrM.01.0520:mRNA	1471.38	0.644324	0.0585397	11.0066	3.55127e-28	4.66153e-27	yes	up	LbrM.01.0520	fatty acyl CoA syntetase 1, putative
LbrM.01.0530:mRNA	629.317	0.714451	0.0706346	10.1147	4.75264e-24	4.72042e-23	yes	up	LbrM.01.0530	long-chain-fatty-acid-CoA ligase, putative
LbrM.01.0540:mRNA	976.491	0.146536	0.0604608	2.42366	0.0153652	0.0212802	yes	up	LbrM.01.0540	long-chain-fatty-acid-CoA ligase, putative
LbrM.01.0550:mRNA	4095.89	-0.228079	0.0937344	-2.43324	0.0149643	0.0207412	yes	down	LbrM.01.0550	long-chain-fatty-acid-CoA ligase, putative (fragment)
LbrM.01.0560:mRNA	738.98	0.268249	0.0733289	3.65817	0.000254026	0.000439854	yes	up	LbrM.01.0560	long-chain-fatty-acid-CoA ligase, putative
LbrM.01.0570:mRNA	794.02	-0.456587	0.0691813	-6.59987	4.11526e-11	1.41144e-10	yes	down	LbrM.01.0570	hypothetical protein, conserved
LbrM.01.0580:mRNA	587.301	0.358081	0.0695215	5.15066	2.59571e-07	6.13695e-07	yes	up	LbrM.01.0580	hypothetical protein, conserved
LbrM.01.0590:mRNA	359.582	0.760396	0.104524	7.27481	3.46912e-13	1.44324e-12	yes	up	LbrM.01.0590	pre-mRNA processing factor 3 (PRP3)/Protein of unknown function (DUF1115), putative
LbrM.01.0600:mRNA	384.001	1.21676	0.120419	10.1044	5.28265e-24	5.22784e-23	yes	up	LbrM.01.0600	tricarboxylate carrier, putative
LbrM.01.0610:mRNA	782.063	-1.01942	0.127443	-7.99904	1.25396e-15	6.41764e-15	yes	down	LbrM.01.0610	hypothetical protein, conserved
LbrM.01.0630:mRNA	1066.21	-0.224932	0.0768	-2.92881	0.00340267	0.00515236	yes	down	LbrM.01.0630	Rab-GTPase-TBC domain containing protein, putative
LbrM.01.0640:mRNA	134.542	0.515089	0.167598	3.07335	0.00211668	0.00328452	yes	up	LbrM.01.0640	hypothetical protein, conserved
LbrM.01.0650:mRNA	312.894	-0.355054	0.0930808	-3.81447	0.000136477	0.000243192	yes	down	LbrM.01.0650	hypothetical protein, conserved
LbrM.01.0660:mRNA	651.214	-0.18973	0.0665875	-2.84933	0.00438111	0.00653265	yes	down	LbrM.01.0660	hypothetical protein, unknown function
LbrM.01.0680:mRNA	480.064	0.913654	0.070475	12.9642	1.95159e-38	4.751e-37	yes	up	LbrM.01.0680	hypothetical protein, unknown function
LbrM.01.0700:mRNA	724.948	-0.166968	0.0730838	-2.28461	0.0223357	0.0303633	yes	down	LbrM.01.0700	hypothetical protein, conserved
LbrM.01.0710:mRNA	587.423	-0.221689	0.0680228	-3.25904	0.00111788	0.00179614	yes	down	LbrM.01.0710	hypothetical protein, conserved
LbrM.01.0720:mRNA	505.029	-0.883359	0.124469	-7.09701	1.27488e-12	5.02601e-12	yes	down	LbrM.01.0720	protein kinase, putative
LbrM.01.0730:mRNA	478.297	-0.356265	0.07371	-4.83333	1.34268e-06	2.96271e-06	yes	down	LbrM.01.0730	hypothetical protein, conserved
LbrM.01.0760:mRNA	326.626	0.231943	0.0906992	2.55727	0.0105496	0.0149351	yes	up	LbrM.01.0760	hypothetical protein, conserved
LbrM.01.0770:mRNA	488.612	-0.934287	0.0902864	-10.348	4.27197e-25	4.53979e-24	yes	down	LbrM.01.0770	calcium/potassium channel (CAKC), putative
LbrM.02.0010:mRNA	4.04813	1.64285	0.747585	2.19755	0.0279815	0.0375099	yes	up	LbrM.02.0010	phosphoglycan beta 1,3 galactosyltransferase 3
LbrM.02.0030:mRNA	148.983	0.619136	0.116484	5.31522	1.06528e-07	2.62136e-07	yes	up	LbrM.02.0030	tagatose-6-phosphate kinase-like protein
LbrM.02.0050:mRNA	4811.71	0.750227	0.155297	4.83093	1.35899e-06	2.99628e-06	yes	up	LbrM.02.0050	histone H4
LbrM.02.0060:pseudogenic_transcript	208.008	0.445721	0.106678	4.17819	2.93835e-05	5.59698e-05	yes	up	LbrM.02.0060	Xaa-Pro aminopeptidase, putative
LbrM.02.0070:mRNA	327.495	-0.563101	0.0966397	-5.82681	5.64952e-09	1.57917e-08	yes	down	LbrM.02.0070	cytochrome b-domain protein, putative
LbrM.02.0080:mRNA	141.677	0.584396	0.119163	4.90416	9.3826e-07	2.10142e-06	yes	up	LbrM.02.0080	hypothetical protein, conserved
LbrM.02.0090:mRNA	286.265	0.224293	0.0874955	2.56348	0.0103627	0.0146857	yes	up	LbrM.02.0090	hypothetical protein, conserved
LbrM.02.0100:mRNA	393.816	0.532426	0.0905964	5.8769	4.18023e-09	1.17932e-08	yes	up	LbrM.02.0100	hypothetical protein, conserved
LbrM.02.0110:mRNA	141.789	-1.66912	0.218688	-7.6324	2.30416e-14	1.06539e-13	yes	down	LbrM.02.0110	hypothetical protein, conserved
LbrM.02.0120:mRNA	597.5	-0.406447	0.0702739	-5.78375	7.30517e-09	2.01858e-08	yes	down	LbrM.02.0120	exportin-T, putative
LbrM.02.0130:mRNA	1370.72	-1.14668	0.111587	-10.2761	9.03209e-25	9.47561e-24	yes	down	LbrM.02.0130	phosphatidylinositol kinase related protein, putative
LbrM.02.0140:mRNA	203.627	0.699453	0.11452	6.10767	1.01094e-09	3.01922e-09	yes	up	LbrM.02.0140	hypothetical protein, conserved
LbrM.02.0150:mRNA	688.158	-0.211993	0.0798969	-2.65333	0.00797025	0.0114395	yes	down	LbrM.02.0150	Ankyrin repeats (3 copies)/Zinc finger, C3HC4 type (RING finger), putative
LbrM.02.0160:mRNA	519.362	-0.849807	0.0923649	-9.20055	3.56132e-20	2.63692e-19	yes	down	LbrM.02.0160	phosphoglycan beta 1,3 galactosyltransferase
LbrM.02.0170:mRNA	82.7567	-1.45797	0.313251	-4.65431	3.25067e-06	6.83633e-06	yes	down	LbrM.02.0170	RNA helicase, putative (fragment)
LbrM.02.0180:mRNA	1318.98	-1.55071	0.13366	-11.602	4.02742e-31	6.37856e-30	yes	down	LbrM.02.0180	hypothetical protein, conserved
LbrM.02.0210:mRNA	1724.87	-1.19562	0.187686	-6.37031	1.88648e-10	6.0244e-10	yes	down	LbrM.02.0210	phosphoglycan beta 1,3 galactosyltransferase
LbrM.02.0230:mRNA	219.665	-1.31329	0.183402	-7.16069	8.02697e-13	3.22494e-12	yes	down	LbrM.02.0230	phosphoglycan beta 1,3 galactosyltransferase
LbrM.02.0250:mRNA	595.463	-0.546551	0.0786864	-6.94594	3.7594e-12	1.42195e-11	yes	down	LbrM.02.0250	phosphoglycan beta 1,3 galactosyltransferase
LbrM.02.0260:mRNA	484.574	-0.488565	0.0937472	-5.21151	1.87306e-07	4.49578e-07	yes	down	LbrM.02.0260	phosphoglycan beta 1,3 galactosyltransferase-like protein
LbrM.02.0270:mRNA	552.301	-0.263515	0.0651635	-4.04391	5.2568e-05	9.78597e-05	yes	down	LbrM.02.0270	glycosyltransferase (GlcNAc), putative
LbrM.02.0280:mRNA	435.455	-1.02105	0.122542	-8.33226	7.93132e-17	4.43851e-16	yes	down	LbrM.02.0280	hypothetical protein, conserved
LbrM.02.0290:mRNA	89.4118	-0.84801	0.16316	-5.19743	2.02065e-07	4.8387e-07	yes	down	LbrM.02.0290	small GTP binding protein rab6-like protein (fragment)
LbrM.02.0300:mRNA	86.3161	-0.410602	0.163696	-2.50833	0.0121304	0.017032	yes	down	LbrM.02.0300	hypothetical protein, conserved
LbrM.02.0310:mRNA	264.286	0.760268	0.0935326	8.12837	4.35094e-16	2.29109e-15	yes	up	LbrM.02.0310	serine peptidase, Clan S-, family S54, putative
LbrM.02.0320:mRNA	364.069	-0.989262	0.120951	-8.17901	2.86187e-16	1.52857e-15	yes	down	LbrM.02.0320	hypothetical protein, conserved
LbrM.02.0330:mRNA	176.39	-0.730427	0.11191	-6.52691	6.71393e-11	2.25188e-10	yes	down	LbrM.02.0330	hypothetical protein, conserved
LbrM.02.0340:mRNA	289.93	-0.239685	0.0900929	-2.66042	0.00780427	0.0112307	yes	down	LbrM.02.0340	Mitogen-activated kinase kinase kinase, putative
LbrM.02.0350:mRNA	591.456	-1.41973	0.153554	-9.24578	2.33536e-20	1.76259e-19	yes	down	LbrM.02.0350	ABC1 transporter, putative
LbrM.02.0360:mRNA	1424.84	-0.258574	0.0579311	-4.46348	8.06402e-06	1.62909e-05	yes	down	LbrM.02.0360	Soluble NSF attachment protein, SNAP, putative
LbrM.02.0370:mRNA	366.975	-1.335	0.19748	-6.76015	1.37851e-11	4.92136e-11	yes	down	LbrM.02.0370	UAA transporter family, putative
LbrM.02.0380:mRNA	491.156	-0.164027	0.0738929	-2.2198	0.0264326	0.035538	yes	down	LbrM.02.0380	hypothetical protein, conserved
LbrM.02.0390:mRNA	674.471	0.213633	0.0666372	3.20591	0.00134637	0.00214228	yes	up	LbrM.02.0390	casein kinase II, alpha chain, putative
LbrM.02.0400:mRNA	710.878	0.497855	0.0803715	6.19442	5.85017e-10	1.79487e-09	yes	up	LbrM.02.0400	proteasome regulatory non-ATPase subunit 6, putative
LbrM.02.0410:mRNA	411.133	0.636288	0.090048	7.06611	1.59343e-12	6.23389e-12	yes	up	LbrM.02.0410	FtsJ-like methyltransferase, putative
LbrM.02.0450:mRNA	857.727	-0.918412	0.0668933	-13.7295	6.75864e-43	2.14085e-41	yes	down	LbrM.02.0450	hypothetical protein, unknown function
LbrM.02.0460:mRNA	224.569	0.740246	0.125198	5.91261	3.36737e-09	9.57903e-09	yes	up	LbrM.02.0460	hypothetical protein, conserved
LbrM.02.0470:mRNA	345.598	-0.446289	0.117704	-3.79162	0.000149666	0.000265369	yes	down	LbrM.02.0470	hypothetical protein, conserved
LbrM.02.0480:mRNA	437.1	0.39279	0.0761319	5.15933	2.4783e-07	5.87969e-07	yes	up	LbrM.02.0480	glycerate kinase, putative
LbrM.02.0500:mRNA	630.285	-0.310721	0.108798	-2.85595	0.00429082	0.00640681	yes	down	LbrM.02.0500	hypothetical protein, conserved (fragment)
LbrM.02.0510:mRNA	362.16	0.401931	0.0941149	4.27064	1.9491e-05	3.78472e-05	yes	up	LbrM.02.0510	hypothetical protein, conserved
LbrM.02.0520:mRNA	1882.66	0.867703	0.104221	8.3256	8.39049e-17	4.68588e-16	yes	up	LbrM.02.0520	hypothetical protein, unknown function
LbrM.02.0530:mRNA	589.309	0.435642	0.0788802	5.52283	3.33585e-08	8.63867e-08	yes	up	LbrM.02.0530	hypothetical protein, unknown function
LbrM.02.0540:mRNA	301.862	-1.60772	0.186362	-8.62687	6.30527e-18	3.89521e-17	yes	down	LbrM.02.0540	protein kinase, putative
LbrM.02.0550:mRNA	106.639	-0.897064	0.214052	-4.19087	2.77885e-05	5.30549e-05	yes	down	LbrM.02.0550	Retrotransposable element SLACS
LbrM.02.0560:mRNA	665.703	-1.48859	0.0840091	-17.7194	2.97048e-70	2.86704e-68	yes	down	LbrM.02.0560	hypothetical protein, conserved
LbrM.02.0580:mRNA	197.484	0.469625	0.105167	4.46551	7.988e-06	1.61413e-05	yes	up	LbrM.02.0580	ARP2/3 complex subunit, putative
LbrM.02.0590:mRNA	173.687	-0.584623	0.110975	-5.26807	1.37862e-07	3.35714e-07	yes	down	LbrM.02.0590	hypothetical protein, conserved
LbrM.02.0610:mRNA	259.38	-0.743738	0.105106	-7.0761	1.48268e-12	5.82006e-12	yes	down	LbrM.02.0610	gamma-glutamyl phosphate reductase-like protein
LbrM.02.0620:mRNA	355.201	-0.656321	0.083216	-7.88695	3.09658e-15	1.53779e-14	yes	down	LbrM.02.0620	hypothetical protein, unknown function
LbrM.02.0630:mRNA	214.098	0.429294	0.117137	3.66489	0.000247449	0.000428919	yes	up	LbrM.02.0630	hypothetical protein, conserved
LbrM.02.0650:mRNA	168.522	0.563506	0.107697	5.23235	1.67366e-07	4.04083e-07	yes	up	LbrM.02.0650	mitochondrial carrier protein, putative
LbrM.02.0660:mRNA	169.948	0.377172	0.11958	3.15413	0.00160978	0.00253925	yes	up	LbrM.02.0660	hypothetical protein, conserved
LbrM.02.0680:mRNA	3.48633	-2.85315	1.13305	-2.51811	0.0117987	0.016589	yes	down	LbrM.02.0680	hypothetical protein
LbrM.03.0010:mRNA	5.63069	-1.81526	0.690472	-2.62901	0.00856338	0.0122607	yes	down	LbrM.03.0010	hypothetical protein (fragment)
LbrM.03.0020:mRNA	15.2083	-1.39989	0.4026	-3.47713	0.000506805	0.000849056	yes	down	LbrM.03.0020	hypothetical protein
LbrM.03.0030:mRNA	169.99	-0.415636	0.161969	-2.56614	0.0102838	0.0145789	yes	down	LbrM.03.0030	hypothetical protein
LbrM.03.0040:mRNA	117.55	0.771184	0.162222	4.75389	1.9954e-06	4.31591e-06	yes	up	LbrM.03.0040	hypothetical protein, conserved
LbrM.03.0050:mRNA	208.548	0.674055	0.0978838	6.88628	5.72711e-12	2.13085e-11	yes	up	LbrM.03.0050	D-3-phosphoglycerate dehydrogenase-like protein
LbrM.03.0070:mRNA	198.043	0.627407	0.101173	6.20133	5.59868e-10	1.72287e-09	yes	up	LbrM.03.0070	Met-10+ like-protein, putative
LbrM.03.0090:mRNA	424.911	-0.450797	0.087159	-5.17212	2.31456e-07	5.50875e-07	yes	down	LbrM.03.0090	glycerol-3-phosphate acyltransferase, putative
LbrM.03.0100:mRNA	215.799	0.270103	0.109018	2.47759	0.0132273	0.0184584	yes	up	LbrM.03.0100	DNA primase large subunit, putative
LbrM.03.0110:mRNA	256.099	0.426787	0.0885838	4.81789	1.45082e-06	3.19187e-06	yes	up	LbrM.03.0110	cytochrome c oxidase assembly protein, putative
LbrM.03.0120:mRNA	206.773	-0.401315	0.104676	-3.83387	0.000126141	0.000225559	yes	down	LbrM.03.0120	hypothetical protein, conserved
LbrM.03.0160:mRNA	277.017	0.401962	0.101039	3.97829	6.94124e-05	0.000127538	yes	up	LbrM.03.0160	hypothetical protein, conserved
LbrM.03.0170:mRNA	430.047	0.386326	0.0853036	4.52883	5.93104e-06	1.21585e-05	yes	up	LbrM.03.0170	ABC transporter protein, putative
LbrM.03.0200:mRNA	128.888	0.478394	0.138503	3.45403	0.00055228	0.000921102	yes	up	LbrM.03.0200	U2 splicing auxiliary factor, putative
LbrM.03.0220:mRNA	283.043	0.255524	0.101283	2.52287	0.0116403	0.0163802	yes	up	LbrM.03.0220	protein kinase, putative
LbrM.03.0230:mRNA	147.397	0.834566	0.118942	7.01656	2.27392e-12	8.76657e-12	yes	up	LbrM.03.0230	hypothetical protein, conserved
LbrM.03.0240:mRNA	905.739	-0.730537	0.179737	-4.06449	4.81384e-05	8.98992e-05	yes	down	LbrM.03.0240	long chain fatty Acyl CoA synthetase, putative
LbrM.03.0250:mRNA	471.196	0.227462	0.0926536	2.45497	0.0140895	0.0195883	yes	up	LbrM.03.0250	hypothetical protein, conserved
LbrM.03.0260:mRNA	4397.37	0.929518	0.0655782	14.1742	1.32365e-45	4.68069e-44	yes	up	LbrM.03.0260	ribosomal protein L38, putative
LbrM.03.0270:mRNA	134.86	0.684799	0.17731	3.86215	0.000112394	0.000202166	yes	up	LbrM.03.0270	hypothetical protein, conserved
LbrM.03.0280:mRNA	390.586	-0.668834	0.12428	-5.38167	7.37962e-08	1.84919e-07	yes	down	LbrM.03.0280	FYVE zinc finger/Apolipoprotein A1/A4/E domain containing protein, putative
LbrM.03.0290:mRNA	389.082	-0.521859	0.0915798	-5.69841	1.20931e-08	3.27599e-08	yes	down	LbrM.03.0290	hypothetical protein
LbrM.03.0300:mRNA	376.139	-0.719885	0.0837469	-8.59596	8.25738e-18	5.05172e-17	yes	down	LbrM.03.0300	hypothetical protein
LbrM.03.0310:mRNA	345.715	-0.441205	0.0849486	-5.19379	2.06059e-07	4.93146e-07	yes	down	LbrM.03.0310	hypothetical protein, conserved
LbrM.03.0320:mRNA	249.511	0.213669	0.102512	2.08432	0.0371308	0.0489272	yes	up	LbrM.03.0320	hypothetical protein, conserved
LbrM.03.0330:mRNA	469.252	0.451786	0.0740806	6.09857	1.07023e-09	3.18814e-09	yes	up	LbrM.03.0330	DDRGK domain containing protein, putative
LbrM.03.0340:mRNA	665.76	-1.37873	0.160241	-8.60415	7.68845e-18	4.71068e-17	yes	down	LbrM.03.0340	protein kinase, putative
LbrM.03.0350:mRNA	316.106	-0.490345	0.0970932	-5.05025	4.41222e-07	1.01966e-06	yes	down	LbrM.03.0350	GPR1/FUN34/yaaH family, putative
LbrM.03.0360:mRNA	683.873	-1.31105	0.0870183	-15.0664	2.6928e-51	1.27698e-49	yes	down	LbrM.03.0360	GPR1/FUN34/yaaH family, putative
LbrM.03.0370:mRNA	1891.13	-1.18615	0.116328	-10.1966	2.05419e-24	2.1092e-23	yes	down	LbrM.03.0370	MFS transporter, putative
LbrM.03.0380:mRNA	427.142	-0.798595	0.149739	-5.33326	9.64667e-08	2.38377e-07	yes	down	LbrM.03.0380	hypothetical protein, conserved
LbrM.03.0390:mRNA	1916.31	0.599417	0.0797575	7.5155	5.66943e-14	2.53195e-13	yes	up	LbrM.03.0390	60S acidic ribosomal protein P2, putative
LbrM.03.0400:mRNA	3313.36	0.58478	0.116213	5.03195	4.8551e-07	1.11791e-06	yes	up	LbrM.03.0400	60S acidic ribosomal protein P2, putative
LbrM.03.0410:mRNA	635.302	-0.471544	0.073123	-6.44865	1.12851e-10	3.68415e-10	yes	down	LbrM.03.0410	TLD domain protein, conserved
LbrM.03.0420:mRNA	393.571	-1.46825	0.119366	-12.3004	9.0156e-35	1.79524e-33	yes	down	LbrM.03.0420	hypothetical protein, conserved
LbrM.03.0430:mRNA	526.787	0.522042	0.0657802	7.93616	2.08535e-15	1.0451e-14	yes	up	LbrM.03.0430	hypothetical protein, conserved
LbrM.03.0440:mRNA	488.506	-0.658876	0.0862501	-7.63913	2.1869e-14	1.01363e-13	yes	down	LbrM.03.0440	hypothetical protein, conserved
LbrM.03.0450:mRNA	531.291	0.627953	0.0738908	8.4984	1.92226e-17	1.13455e-16	yes	up	LbrM.03.0450	serine peptidase, Clan SJ, family S16, putative
LbrM.03.0460:mRNA	667.999	-0.162428	0.0742039	-2.18895	0.0286007	0.038271	yes	down	LbrM.03.0460	hypothetical protein, conserved
LbrM.03.0470:mRNA	645.43	-0.786991	0.0768687	-10.2381	1.33817e-24	1.38615e-23	yes	down	LbrM.03.0470	hypothetical protein
LbrM.03.0480:mRNA	244.788	0.537785	0.104274	5.15743	2.50367e-07	5.93646e-07	yes	up	LbrM.03.0480	quinone oxidoreductase, putative
LbrM.03.0500:mRNA	261.953	-0.541925	0.127196	-4.26055	2.03925e-05	3.95414e-05	yes	down	LbrM.03.0500	DNA repair helicase, putative (fragment)
LbrM.03.0540:mRNA	434.11	0.187943	0.0901588	2.08458	0.0371072	0.0489041	yes	up	LbrM.03.0540	hypothetical protein, conserved
LbrM.03.0550:mRNA	487.474	-0.941945	0.0895385	-10.52	6.98699e-26	7.863e-25	yes	down	LbrM.03.0550	hypothetical protein
LbrM.03.0560:mRNA	387.66	0.24423	0.0916614	2.66448	0.00771065	0.0110999	yes	up	LbrM.03.0560	hypothetical protein, conserved
LbrM.03.0580:mRNA	320.74	0.682279	0.0924832	7.37733	1.61496e-13	6.9388e-13	yes	up	LbrM.03.0580	Uroporphyrinogen-III synthase HemD, putative
LbrM.03.0590:mRNA	1226.87	-0.513092	0.0859341	-5.97076	2.36154e-09	6.81704e-09	yes	down	LbrM.03.0590	DEAD/DEAH box helicase, putative
LbrM.03.0600:mRNA	799.161	-0.635584	0.0702893	-9.0424	1.5327e-19	1.07564e-18	yes	down	LbrM.03.0600	hypothetical protein, conserved
LbrM.03.0610:mRNA	223.811	0.380342	0.097435	3.90355	9.47917e-05	0.000171823	yes	up	LbrM.03.0610	Aminoacyl-tRNA editing domain containing protein, putative
LbrM.03.0630:mRNA	187.958	-0.811283	0.118602	-6.84037	7.89893e-12	2.89428e-11	yes	down	LbrM.03.0630	hypothetical protein, conserved
LbrM.03.0640:mRNA	117.867	0.347401	0.139125	2.49704	0.0125235	0.0175388	yes	up	LbrM.03.0640	cytochrome c oxidase copper chaperone, putative
LbrM.03.0650:mRNA	354.635	0.314173	0.104446	3.008	0.00262977	0.00403339	yes	up	LbrM.03.0650	TatD related DNase, putative
LbrM.03.0660:mRNA	67.979	0.89651	0.221173	4.05344	5.047e-05	9.40395e-05	yes	up	LbrM.03.0660	hypothetical protein, conserved
LbrM.03.0670:mRNA	303.892	0.568924	0.0975491	5.83218	5.47089e-09	1.53133e-08	yes	up	LbrM.03.0670	Ubiquitin-like domain containing protein, putative
LbrM.03.0680:mRNA	982.695	-0.885002	0.0631882	-14.0058	1.43609e-44	4.90904e-43	yes	down	LbrM.03.0680	serine/threonine-protein kinase, putative
LbrM.03.0690:mRNA	198.276	0.726678	0.115344	6.30008	2.97488e-10	9.36168e-10	yes	up	LbrM.03.0690	hypothetical protein, conserved
LbrM.03.0700:mRNA	764.986	-0.383465	0.0643992	-5.9545	2.60875e-09	7.50954e-09	yes	down	LbrM.03.0700	6-phosphofructo-2-kinase 1
LbrM.03.0720:mRNA	347.451	-1.00052	0.15784	-6.3388	2.3156e-10	7.34048e-10	yes	down	LbrM.03.0720	hypothetical protein (fragment)
LbrM.03.0730:mRNA	604.904	-0.504457	0.0734748	-6.86571	6.61599e-12	2.43971e-11	yes	down	LbrM.03.0730	hypothetical protein, conserved
LbrM.03.0740:mRNA	118.643	-0.596191	0.14344	-4.15638	3.2333e-05	6.13035e-05	yes	down	LbrM.03.0740	hypothetical protein, conserved
LbrM.03.0750:mRNA	356.453	0.385429	0.0813796	4.73619	2.17778e-06	4.68814e-06	yes	up	LbrM.03.0750	hypothetical protein, conserved
LbrM.03.0760:mRNA	1086.12	-0.8395	0.090506	-9.27563	1.76571e-20	1.34752e-19	yes	down	LbrM.03.0760	hypothetical protein, conserved
LbrM.03.0770:mRNA	348.584	-0.841077	0.0983584	-8.55115	1.2187e-17	7.3247e-17	yes	down	LbrM.03.0770	hypothetical protein, conserved
LbrM.03.0780:mRNA	209.292	-0.556746	0.100574	-5.53568	3.10025e-08	8.06164e-08	yes	down	LbrM.03.0780	hypothetical protein, conserved
LbrM.03.0790:mRNA	438.782	-0.207014	0.0872987	-2.37132	0.0177244	0.0243733	yes	down	LbrM.03.0790	hypothetical protein, conserved
LbrM.03.0800:mRNA	381.864	0.429951	0.0959732	4.47991	7.46747e-06	1.51379e-05	yes	up	LbrM.03.0800	NLI interacting factor-like phosphatase, putative
LbrM.03.0810:mRNA	214.9	0.829155	0.110384	7.51157	5.84215e-14	2.60484e-13	yes	up	LbrM.03.0810	peter pan protein, putative
LbrM.03.0820:mRNA	189.153	0.575287	0.113402	5.07298	3.9164e-07	9.09945e-07	yes	up	LbrM.03.0820	inorganic pyrophosphatase, putative
LbrM.03.0860:mRNA	286.216	-0.379113	0.135727	-2.7932	0.00521897	0.00768076	yes	down	LbrM.03.0860	multicopper oxidase, putative
LbrM.03.0870:mRNA	761.109	1.47472	0.149486	9.86524	5.88944e-23	5.48433e-22	yes	up	LbrM.03.0870	hypothetical protein, conserved
LbrM.03.0880:mRNA	406.301	0.346558	0.116841	2.96607	0.00301629	0.00459871	yes	up	LbrM.03.0880	MORN repeat, putative
LbrM.03.0890:mRNA	862.39	1.14548	0.0857689	13.3554	1.10118e-40	2.97173e-39	yes	up	LbrM.03.0890	eukaryotic translation initiation factor 2 subunit alpha
LbrM.03.0900:mRNA	555.048	-0.731159	0.10204	-7.16538	7.757e-13	3.12566e-12	yes	down	LbrM.03.0900	hypothetical protein, conserved
LbrM.03.0910:mRNA	418.163	0.448488	0.0835485	5.368	7.96137e-08	1.98647e-07	yes	up	LbrM.03.0910	hypothetical protein, conserved
LbrM.03.0920:mRNA	9651.32	1.19982	0.124064	9.67093	4.00704e-22	3.50841e-21	yes	up	LbrM.03.0920	40S ribosomal protein S19 protein
LbrM.03.0930:mRNA	290.804	0.466686	0.120782	3.86389	0.000111596	0.000200818	yes	up	LbrM.03.0930	hypothetical protein, conserved
LbrM.03.0940:mRNA	206.817	-0.620212	0.104869	-5.91419	3.33519e-09	9.49406e-09	yes	down	LbrM.03.0940	hypothetical protein, conserved
LbrM.03.ncRNA1:ncRNA	17.7795	-1.34148	0.359484	-3.73167	0.000190212	0.000333796	yes	down	LbrM.03.ncRNA1	unspecified product
LbrM.04.0020:mRNA	295.212	0.99032	0.104769	9.45245	3.30982e-21	2.68053e-20	yes	up	LbrM.04.0020	hypothetical protein
LbrM.04.0030:mRNA	855.091	-0.436823	0.0907964	-4.81102	1.50163e-06	3.29836e-06	yes	down	LbrM.04.0030	calcium-translocating P-type ATPase
LbrM.04.0050:mRNA	32.4412	-1.76219	0.297777	-5.91782	3.26246e-09	9.29995e-09	yes	down	LbrM.04.0050	organelle-type calcium ATPase
LbrM.04.0060:mRNA	432.906	-0.18893	0.0948784	-1.99128	0.0464498	0.0605264	yes	down	LbrM.04.0060	pteridine transporter (truncated), putative
LbrM.04.0070:mRNA	951.205	0.193481	0.0602131	3.21328	0.00131228	0.00209129	yes	up	LbrM.04.0070	cAMP-specific phosphodiesterase, putative
LbrM.04.0071.1	228.201	0.322731	0.10706	3.0145	0.00257403	0.00395234	yes	up	LbrM.04.0071	hypothetical protein
LbrM.04.0080:mRNA	450.031	-0.573954	0.215886	-2.6586	0.00784656	0.0112817	yes	down	LbrM.04.0080	hypothetical protein
LbrM.04.0090:mRNA	400.793	0.342775	0.13742	2.49436	0.0126183	0.0176566	yes	up	LbrM.04.0090	hypothetical protein, conserved
LbrM.04.0100:mRNA	1981.24	-0.273095	0.0553218	-4.93648	7.95434e-07	1.79525e-06	yes	down	LbrM.04.0100	hypothetical protein, conserved
LbrM.04.0120:mRNA	497.611	0.900363	0.0823783	10.9296	8.31956e-28	1.05984e-26	yes	up	LbrM.04.0120	hypothetical protein, conserved
LbrM.04.0140:mRNA	1232.15	-0.202929	0.0898658	-2.25813	0.0239374	0.0323797	yes	down	LbrM.04.0140	hypothetical protein, conserved
LbrM.04.0150:mRNA	1538.76	-0.675517	0.0612947	-11.0208	3.03334e-28	4.00733e-27	yes	down	LbrM.04.0150	hypothetical protein, conserved
LbrM.04.0160:mRNA	767.581	0.649894	0.0881936	7.36894	1.71987e-13	7.36804e-13	yes	up	LbrM.04.0160	hypothetical protein, conserved
LbrM.04.0170:mRNA	465.597	1.10498	0.0937041	11.7922	4.2822e-32	7.2585e-31	yes	up	LbrM.04.0170	exosome complex exonuclease RRP40, putative
LbrM.04.0180:mRNA	670.312	0.263287	0.0793447	3.31827	0.000905759	0.00147291	yes	up	LbrM.04.0180	hypothetical protein, conserved
LbrM.04.0200:mRNA	269.971	1.31256	0.116188	11.2969	1.35878e-29	1.98001e-28	yes	up	LbrM.04.0200	hypothetical protein, conserved in leishmania
LbrM.04.0210:mRNA	46.9097	1.03161	0.217118	4.75136	2.02049e-06	4.36672e-06	yes	up	LbrM.04.0210	hypothetical protein, conserved in leishmania (fragment)
LbrM.04.0230:mRNA	62.2263	1.13631	0.190749	5.9571	2.56755e-09	7.39873e-09	yes	up	LbrM.04.0230	hypothetical protein, conserved in leishmania
LbrM.04.0240:mRNA	333.06	1.16126	0.0857085	13.549	8.03688e-42	2.37175e-40	yes	up	LbrM.04.0240	hypothetical protein, conserved in leishmania
LbrM.04.0250:mRNA	168.475	0.786268	0.133454	5.89166	3.82341e-09	1.08312e-08	yes	up	LbrM.04.0250	hypothetical protein, conserved in leishmania
LbrM.04.0280:mRNA	812.915	-0.759914	0.141217	-5.38116	7.40055e-08	1.85386e-07	yes	down	LbrM.04.0280	GRAM domain containing protein, putative
LbrM.04.0290:mRNA	845.582	-0.462011	0.0795879	-5.80504	6.43507e-09	1.78779e-08	yes	down	LbrM.04.0290	RNA pseudouridylate synthase-like protein
LbrM.04.0310:mRNA	692.385	0.589413	0.0772142	7.63348	2.28495e-14	1.05729e-13	yes	up	LbrM.04.0310	Mitochondrial 39-S ribosomal protein L47 (MRP-L47), putative
LbrM.04.0320:mRNA	2610.03	-0.565237	0.0878927	-6.43099	1.26778e-10	4.11752e-10	yes	down	LbrM.04.0320	adenosine monophosphate deaminase, putative
LbrM.04.0330:mRNA	729.871	0.393498	0.0918888	4.28233	1.84949e-05	3.59981e-05	yes	up	LbrM.04.0330	Alcohol dehydrogenase GroES-like domain containing protein, putative
LbrM.04.0340:mRNA	816.207	0.224181	0.0764704	2.93161	0.00337213	0.005108	yes	up	LbrM.04.0340	hypothetical protein, conserved
LbrM.04.0350:mRNA	15786.3	0.963883	0.0686189	14.0469	8.0468e-45	2.76217e-43	yes	up	LbrM.04.0350	beta-fructofuranosidase, putative
LbrM.04.0360:mRNA	753.558	0.232314	0.0737392	3.15049	0.00162999	0.00256866	yes	up	LbrM.04.0360	mitochondrial exoribonuclease DSS-1, putative
LbrM.04.0370:mRNA	220.877	-0.506741	0.101158	-5.00938	5.46061e-07	1.25206e-06	yes	down	LbrM.04.0370	ADP-ribosylation factor, putative
LbrM.04.0380:mRNA	1378.61	-1.30276	0.112787	-11.5506	7.33201e-31	1.13924e-29	yes	down	LbrM.04.0380	hypothetical protein, conserved
LbrM.04.0430:mRNA	350.545	-0.262788	0.0967601	-2.71587	0.00661009	0.0096065	yes	down	LbrM.04.0430	hypothetical protein
LbrM.04.0450:mRNA	5659.47	-0.697575	0.101548	-6.86938	6.44813e-12	2.38505e-11	yes	down	LbrM.04.0450	hypothetical protein, conserved
LbrM.04.0460:mRNA	1468.96	-0.242831	0.0842022	-2.8839	0.00392784	0.00590508	yes	down	LbrM.04.0460	Tetratricopeptide repeat, putative
LbrM.04.0470:pseudogenic_transcript	531.915	-0.484536	0.147772	-3.27894	0.00104198	0.00168143	yes	down	LbrM.04.0470	hypothetical protein, conserved
LbrM.04.0480:mRNA	2033.91	-1.16884	0.181311	-6.4466	1.14387e-10	3.72836e-10	yes	down	LbrM.04.0480	serine/threonine protein kinase-like protein
LbrM.04.0490:mRNA	4408.67	-0.303641	0.115935	-2.61906	0.0088173	0.0126067	yes	down	LbrM.04.0490	cysteine peptidase, Clan CA, family C2, putative
LbrM.04.0500:mRNA	539.154	0.267713	0.0666577	4.01623	5.91364e-05	0.00010959	yes	up	LbrM.04.0500	adenylosuccinate lyase, putative
LbrM.04.0520:mRNA	11341	0.873422	0.0650355	13.4299	4.03786e-41	1.12676e-39	yes	up	LbrM.04.0520	60S ribosomal protein L11 (L5, L16)
LbrM.04.0540:mRNA	823.409	0.216599	0.0593592	3.64896	0.000263308	0.000455254	yes	up	LbrM.04.0540	hypothetical protein, conserved
LbrM.04.0550:mRNA	2328.51	-0.790847	0.0871352	-9.07608	1.12552e-19	8.03638e-19	yes	down	LbrM.04.0550	Nucleotidyltransferase domain containing protein, putative
LbrM.04.0560:mRNA	1366.5	-1.31037	0.164002	-7.98997	1.3497e-15	6.89043e-15	yes	down	LbrM.04.0560	hypothetical protein
LbrM.04.0570:mRNA	761.607	-0.163247	0.0805374	-2.02697	0.0426651	0.055852	yes	down	LbrM.04.0570	palmitoyl acyltransferase 1, putative
LbrM.04.0580:mRNA	621.538	-0.167562	0.0774186	-2.16436	0.0304366	0.0405558	yes	down	LbrM.04.0580	hypothetical protein, conserved
LbrM.04.0600:mRNA	2085.47	-0.370502	0.066937	-5.53509	3.11075e-08	8.08381e-08	yes	down	LbrM.04.0600	TPR repeat/Tetratricopeptide repeat, putative
LbrM.04.0610:mRNA	1500.84	0.316069	0.0510293	6.19387	5.8705e-10	1.80043e-09	yes	up	LbrM.04.0610	tyrosine phosphatase, putative
LbrM.04.0620:mRNA	1008.71	-0.194191	0.0618667	-3.13886	0.00169606	0.00266408	yes	down	LbrM.04.0620	DENN (AEX-3) domain containing protein, putative
LbrM.04.0630:mRNA	1821.37	0.364018	0.0441051	8.25342	1.53929e-16	8.39089e-16	yes	up	LbrM.04.0630	spermidine synthase, putative
LbrM.04.0640:mRNA	263.786	-0.439724	0.0938787	-4.68396	2.81384e-06	5.97165e-06	yes	down	LbrM.04.0640	hypothetical protein
LbrM.04.0650:mRNA	2048.85	0.974872	0.0992176	9.8256	8.73553e-23	8.04335e-22	yes	up	LbrM.04.0650	hypothetical protein, conserved
LbrM.04.0670:mRNA	2529.36	0.553947	0.0643506	8.60826	7.41757e-18	4.55151e-17	yes	up	LbrM.04.0670	surface antigen-like protein
LbrM.04.0680:mRNA	474.513	-0.853815	0.161942	-5.27235	1.34689e-07	3.28278e-07	yes	down	LbrM.04.0680	hypothetical protein, conserved (fragment)
LbrM.04.0690:mRNA	1190.36	-0.485822	0.0583234	-8.32979	8.0987e-17	4.52909e-16	yes	down	LbrM.04.0690	hypothetical protein
LbrM.04.0700:mRNA	199.746	-0.328738	0.10544	-3.11776	0.00182232	0.00285257	yes	down	LbrM.04.0700	hypothetical protein, conserved
LbrM.04.0710:mRNA	1891.89	-0.153123	0.0543865	-2.81546	0.00487073	0.007209	yes	down	LbrM.04.0710	hypothetical protein
LbrM.04.0720:mRNA	442.454	0.381256	0.0850202	4.4843	7.3152e-06	1.48513e-05	yes	up	LbrM.04.0720	hypothetical protein, conserved
LbrM.04.0730:mRNA	546.36	0.357549	0.0716425	4.99073	6.01506e-07	1.37382e-06	yes	up	LbrM.04.0730	chaperone protein DnaJ, putative
LbrM.04.0740:mRNA	3684.48	0.481402	0.0706585	6.81307	9.55345e-12	3.46799e-11	yes	up	LbrM.04.0740	60S ribosomal protein L10, putative
LbrM.04.0750:mRNA	13021	0.91781	0.0717422	12.7932	1.79016e-37	4.12542e-36	yes	up	LbrM.04.0750	nascent polypeptide associated complex subunit- like protein, copy 1
LbrM.04.0770:mRNA	813.909	-0.385282	0.0735353	-5.23941	1.61093e-07	3.89722e-07	yes	down	LbrM.04.0770	hypothetical protein, conserved
LbrM.04.0780:mRNA	1415.67	0.794725	0.0528957	15.0244	5.08207e-51	2.38248e-49	yes	up	LbrM.04.0780	Pescadillo N-terminus/BRCA1 C Terminus (BRCT) domain containing protein, putative
LbrM.04.0790:mRNA	1576.06	-0.925597	0.158723	-5.83152	5.49239e-09	1.53682e-08	yes	down	LbrM.04.0790	hypothetical protein, conserved (fragment)
LbrM.04.0800:mRNA	1023.68	0.166272	0.054764	3.03615	0.00239617	0.00369515	yes	up	LbrM.04.0800	tyrosine phospatase-like protein
LbrM.04.0810:mRNA	476.027	0.846929	0.0948787	8.92644	4.39923e-19	2.99016e-18	yes	up	LbrM.04.0810	serine peptidase, Clan S-, family S54, putative
LbrM.04.0820:mRNA	597.173	0.762735	0.113311	6.73134	1.68108e-11	5.97038e-11	yes	up	LbrM.04.0820	hypothetical protein, conserved
LbrM.04.0850:mRNA	1319	-1.30495	0.207115	-6.30063	2.96437e-10	9.33219e-10	yes	down	LbrM.04.0850	hypothetical protein
LbrM.04.0860:mRNA	1135.54	-0.841753	0.123142	-6.83565	8.16323e-12	2.98047e-11	yes	down	LbrM.04.0860	serine-threonine protein kinase-like protein
LbrM.04.0870:mRNA	1474.43	0.748658	0.0549357	13.6279	2.73396e-42	8.24611e-41	yes	up	LbrM.04.0870	hypothetical protein, conserved
LbrM.04.0880:mRNA	1340.91	0.842429	0.0741908	11.3549	7.01241e-30	1.03844e-28	yes	up	LbrM.04.0880	ubiquitin-conjugating enzyme E2, putative
LbrM.04.0890:mRNA	2187.81	0.12826	0.0573356	2.237	0.0252862	0.0340805	yes	up	LbrM.04.0890	axonemal dynein light chain, putative
LbrM.04.0900:mRNA	534.236	-0.380283	0.0695514	-5.46766	4.56023e-08	1.16694e-07	yes	down	LbrM.04.0900	hypothetical protein, conserved
LbrM.04.0920:mRNA	820.616	-0.802922	0.118451	-6.7785	1.2143e-11	4.36131e-11	yes	down	LbrM.04.0920	hypothetical protein
LbrM.04.0940:mRNA	532.911	-0.391234	0.107718	-3.63202	0.000281208	0.000484365	yes	down	LbrM.04.0940	hypothetical protein, conserved
LbrM.04.0950:mRNA	7760.38	1.04741	0.0901421	11.6195	3.27913e-31	5.24405e-30	yes	up	LbrM.04.0950	60S ribosomal protein L10, putative
LbrM.04.0960:mRNA	818.744	0.297307	0.0589452	5.04379	4.56404e-07	1.05326e-06	yes	up	LbrM.04.0960	adenylate kinase, putative
LbrM.04.0980:mRNA	552.578	0.275753	0.0745425	3.69927	0.000216217	0.000376772	yes	up	LbrM.04.0980	hypothetical protein
LbrM.04.1000:mRNA	980.53	0.767375	0.0898584	8.53983	1.34422e-17	8.04962e-17	yes	up	LbrM.04.1000	hypothetical protein, conserved
LbrM.04.1010:mRNA	1297.41	-0.632549	0.0692343	-9.13634	6.45992e-20	4.68173e-19	yes	down	LbrM.04.1010	chloride channel protein, putative
LbrM.04.1020:mRNA	345.592	0.513357	0.121858	4.21276	2.52269e-05	4.84008e-05	yes	up	LbrM.04.1020	Domain of unknown function (DUF947), putative
LbrM.04.1030:mRNA	604.777	0.716727	0.0670209	10.6941	1.08489e-26	1.29366e-25	yes	up	LbrM.04.1030	COPI associated protein, putative
LbrM.04.1040:mRNA	180.45	0.65891	0.113203	5.82061	5.86316e-09	1.63499e-08	yes	up	LbrM.04.1040	acyltransferase-like protein, copy 1
LbrM.04.1090:mRNA	974.967	0.381258	0.0606442	6.2868	3.24083e-10	1.0183e-09	yes	up	LbrM.04.1090	Transcriptional repressor TCF25, putative
LbrM.04.1100:mRNA	587.698	-0.29979	0.0698877	-4.2896	1.78998e-05	3.48895e-05	yes	down	LbrM.04.1100	hypothetical protein, conserved
LbrM.04.1120:mRNA	776.315	-0.409393	0.0781668	-5.23744	1.62823e-07	3.93577e-07	yes	down	LbrM.04.1120	proton motive ATPase, putative
LbrM.04.1140:mRNA	600.844	0.367525	0.0726387	5.05964	4.20059e-07	9.73493e-07	yes	up	LbrM.04.1140	cytochrome c oxidase assembly factor, putative
LbrM.04.1160:mRNA	420.863	0.9686	0.103015	9.40249	5.32866e-21	4.21972e-20	yes	up	LbrM.04.1160	hypothetical protein, conserved
LbrM.04.1180:mRNA	611.93	0.754781	0.0816066	9.24902	2.26556e-20	1.71622e-19	yes	up	LbrM.04.1180	31-O-demethyl-FK506 methyltransferase
LbrM.04.1190:mRNA	389.967	-1.95659	0.462925	-4.22658	2.37275e-05	4.56842e-05	yes	down	LbrM.04.1190	Double RNA binding domain protein 3
LbrM.04.1200:mRNA	1019.01	-0.994646	0.111472	-8.92282	4.5458e-19	3.08017e-18	yes	down	LbrM.04.1200	hypothetical protein, conserved
LbrM.04.1210:mRNA	574.375	0.655496	0.102328	6.4058	1.49581e-10	4.82374e-10	yes	up	LbrM.04.1210	tRNA nucleotidyltransferase, putative
LbrM.04.1220:mRNA	257.201	0.41226	0.100757	4.0916	4.28404e-05	8.0371e-05	yes	up	LbrM.04.1220	hypothetical protein, conserved
LbrM.04.1230:mRNA	1373.77	-1.2327	0.192024	-6.41954	1.36689e-10	4.42017e-10	yes	down	LbrM.04.1230	casein kinase I, putative
LbrM.04.1240:mRNA	1068.22	0.505414	0.0605447	8.34778	6.95565e-17	3.91387e-16	yes	up	LbrM.04.1240	hypothetical protein, conserved
LbrM.04.1250:mRNA	2558.08	1.34874	0.0618669	21.8006	2.29018e-105	7.22641e-103	yes	up	LbrM.04.1250	actin
LbrM.05.0010:mRNA	463.442	-0.367094	0.095782	-3.8326	0.000126797	0.000226682	yes	down	LbrM.05.0010	hypothetical protein, conserved
LbrM.05.0030:mRNA	1089.64	0.955651	0.07668	12.4628	1.19048e-35	2.48517e-34	yes	up	LbrM.05.0030	ras-like small GTPases, putative
LbrM.05.0040:mRNA	1296.76	0.302709	0.0556064	5.44378	5.21615e-08	1.32569e-07	yes	up	LbrM.05.0040	paraflagellar rod component par4, putative
LbrM.05.0050:mRNA	423.855	-0.373174	0.0948805	-3.9331	8.38581e-05	0.000152781	yes	down	LbrM.05.0050	hypothetical protein, conserved
LbrM.05.0070:mRNA	568.253	1.11194	0.123273	9.02018	1.87773e-19	1.30883e-18	yes	up	LbrM.05.0070	dynein light chain, putative
LbrM.05.0080:mRNA	555.41	0.976825	0.0940722	10.3838	2.93908e-25	3.16849e-24	yes	up	LbrM.05.0080	Rrp15p, putative
LbrM.05.0090:mRNA	190.038	0.239737	0.101417	2.36388	0.0180849	0.0248357	yes	up	LbrM.05.0090	Nudix hydrolase 2, putative
LbrM.05.0100:mRNA	917.552	-0.593313	0.129948	-4.56576	4.9769e-06	1.02848e-05	yes	down	LbrM.05.0100	phosphoprotein phosphatase, putative
LbrM.05.0110:mRNA	265.999	0.936009	0.11879	7.87955	3.28551e-15	1.62768e-14	yes	up	LbrM.05.0110	hypothetical protein, conserved
LbrM.05.0120:mRNA	446.861	0.589569	0.0816764	7.21836	5.26188e-13	2.15197e-12	yes	up	LbrM.05.0120	hypothetical protein, conserved
LbrM.05.0130:mRNA	335.916	-0.758354	0.0937785	-8.08665	6.13277e-16	3.19044e-15	yes	down	LbrM.05.0130	protein kinase, putative
LbrM.05.0140:mRNA	744.683	0.621216	0.0796559	7.79874	6.25263e-15	3.01567e-14	yes	up	LbrM.05.0140	nucleolar RNA helicase II, putative
LbrM.05.0150:mRNA	504.451	0.752638	0.0800013	9.40782	5.06515e-21	4.01881e-20	yes	up	LbrM.05.0150	hypothetical protein, conserved
LbrM.05.0170:mRNA	382.169	0.226181	0.0796357	2.84019	0.00450863	0.00671303	yes	up	LbrM.05.0170	basal body component, putative
LbrM.05.0180:mRNA	367.456	-0.519816	0.105679	-4.91883	8.70631e-07	1.95475e-06	yes	down	LbrM.05.0180	dihydrolipoamide branched chain transacylase, putative
LbrM.05.0190:mRNA	757.833	0.863751	0.0854991	10.1025	5.38726e-24	5.32495e-23	yes	up	LbrM.05.0190	Fip1 motif/Zinc finger C-x8-C-x5-C-x3-H type (and similar), putative
LbrM.05.0200:mRNA	772.934	0.447757	0.0652957	6.85737	7.01379e-12	2.57916e-11	yes	up	LbrM.05.0200	50S ribosome-binding GTPase, putative
LbrM.05.0210:mRNA	482.136	-0.244889	0.107513	-2.27778	0.0227399	0.0308718	yes	down	LbrM.05.0210	hypothetical protein, conserved
LbrM.05.0220:mRNA	377.851	0.160591	0.0743667	2.15944	0.0308159	0.0410345	yes	up	LbrM.05.0220	hydrogenase, putative
LbrM.05.0250:mRNA	510.828	0.399543	0.130661	3.05787	0.00222918	0.0034519	yes	up	LbrM.05.0250	hypothetical protein, conserved
LbrM.05.0260:mRNA	290.288	0.514413	0.103511	4.96963	6.70816e-07	1.52617e-06	yes	up	LbrM.05.0260	hypothetical protein, conserved
LbrM.05.0270:mRNA	2049.24	0.880692	0.0623089	14.1343	2.3349e-45	8.18613e-44	yes	up	LbrM.05.0270	protein tyrosine phosphatase, putative
LbrM.05.0290:mRNA	436.433	0.233329	0.073376	3.17991	0.00147322	0.00233552	yes	up	LbrM.05.0290	phosphate carrier protein, mitochondrial precursor-like protein
LbrM.05.0300:mRNA	546.242	0.503269	0.0698873	7.20116	5.97038e-13	2.42841e-12	yes	up	LbrM.05.0300	hypothetical protein, conserved
LbrM.05.0310:mRNA	182.515	0.669182	0.122613	5.45766	4.8246e-08	1.2319e-07	yes	up	LbrM.05.0310	monothiol glutaredoxin, putative
LbrM.05.0320:mRNA	546.902	0.228514	0.0701564	3.25721	0.00112512	0.00180707	yes	up	LbrM.05.0320	DNA replication licensing factor MCM8, putative
LbrM.05.0330:mRNA	229.832	-0.304472	0.112574	-2.70465	0.00683772	0.00991984	yes	down	LbrM.05.0330	hypothetical protein, conserved
LbrM.05.0340:mRNA	306.384	-2.19975	0.24861	-8.84819	8.89484e-19	5.89445e-18	yes	down	LbrM.05.0340	dual specificity phosphatase-like protein
LbrM.05.0360:mRNA	304.474	0.198917	0.0934088	2.12954	0.0332098	0.0440507	yes	up	LbrM.05.0360	ATP-dependent RNA helicase, putative
LbrM.05.0370:mRNA	889.465	0.282871	0.0522549	5.4133	6.18747e-08	1.56047e-07	yes	up	LbrM.05.0370	hypothetical protein, conserved
LbrM.05.0380:mRNA	1171.98	-0.268003	0.109498	-2.44756	0.0143828	0.0199656	yes	down	LbrM.05.0380	microtubule-associated protein, putative
LbrM.05.0390:mRNA	41.6219	-2.55905	0.313136	-8.17233	3.02477e-16	1.61033e-15	yes	down	LbrM.05.0390	microtubule-associated protein, putative (fragment)
LbrM.05.0400:mRNA	2758.86	-0.163766	0.0617203	-2.65335	0.00796963	0.0114395	yes	down	LbrM.05.0400	protein kinase, putative
LbrM.05.0410:mRNA	516.395	-0.803556	0.0707351	-11.3601	6.60891e-30	9.82237e-29	yes	down	LbrM.05.0410	structural maintenance of chromosome (SMC), putative
LbrM.05.0430:mRNA	274.984	0.282395	0.0983838	2.87034	0.00410031	0.00614972	yes	up	LbrM.05.0430	dynein-light chain-protein, putative
LbrM.05.0440:mRNA	286.187	-0.349355	0.0980748	-3.56213	0.000367858	0.000625858	yes	down	LbrM.05.0440	hypothetical protein, conserved
LbrM.05.0450:mRNA	731.903	0.229809	0.0647438	3.54951	0.000385949	0.000654876	yes	up	LbrM.05.0450	hypothetical protein, conserved
LbrM.05.0460:mRNA	738.238	1.08764	0.135264	8.04084	8.92282e-16	4.60395e-15	yes	up	LbrM.05.0460	hypothetical protein, conserved
LbrM.05.0480:mRNA	351.387	0.537074	0.107144	5.01263	5.36901e-07	1.23244e-06	yes	up	LbrM.05.0480	hypothetical protein, unknown function
LbrM.05.0490:mRNA	665.668	-1.00163	0.118851	-8.42762	3.5276e-17	2.02948e-16	yes	down	LbrM.05.0490	monocarboxylate transporter-like protein
LbrM.05.0510:mRNA	1265.03	1.55903	0.103054	15.1283	1.05411e-51	5.14755e-50	yes	up	LbrM.05.0510	ATP synthase F1, alpha subunit, putative (fragment)
LbrM.05.0520:mRNA	4076.08	0.939589	0.0453386	20.7238	2.11163e-95	5.24964e-93	yes	up	LbrM.05.0520	ATP synthase F1, alpha subunit, putative
LbrM.05.0540:mRNA	957.012	-0.556403	0.0602209	-9.23937	2.47962e-20	1.8646e-19	yes	down	LbrM.05.0540	kinetoplast-associated protein-like protein
LbrM.05.0560:mRNA	215.505	-0.222546	0.0982401	-2.26532	0.0234929	0.0318308	yes	down	LbrM.05.0560	protein kinase, putative
LbrM.05.0570:mRNA	343.636	-1.04713	0.13181	-7.94423	1.95395e-15	9.84051e-15	yes	down	LbrM.05.0570	hypothetical protein, conserved
LbrM.05.0580:mRNA	225.341	0.274595	0.0991392	2.76979	0.00560924	0.00821753	yes	up	LbrM.05.0580	hypothetical protein, conserved
LbrM.05.0600:mRNA	521.246	0.164739	0.0727206	2.26537	0.0234903	0.0318308	yes	up	LbrM.05.0600	Fcf2 pre-rRNA processing, putative
LbrM.05.0610:mRNA	726.033	0.35073	0.0735504	4.76857	1.85537e-06	4.0343e-06	yes	up	LbrM.05.0610	hypothetical protein, conserved
LbrM.05.0630:mRNA	712.319	0.728884	0.0867431	8.40279	4.35983e-17	2.48217e-16	yes	up	LbrM.05.0630	hypothetical protein, conserved
LbrM.05.0640:mRNA	2777.04	-0.83178	0.175654	-4.73535	2.1868e-06	4.70509e-06	yes	down	LbrM.05.0640	hypothetical protein, conserved
LbrM.05.0650:mRNA	365.042	0.305531	0.0800792	3.81536	0.000135985	0.000242368	yes	up	LbrM.05.0650	nitroreductase-like protein
LbrM.05.0660:mRNA	996.599	-1.497	0.176624	-8.4756	2.33863e-17	1.36362e-16	yes	down	LbrM.05.0660	hypothetical protein, conserved
LbrM.05.0670:mRNA	179.42	0.556263	0.128816	4.31829	1.57244e-05	3.08767e-05	yes	up	LbrM.05.0670	sre-2/carboxylate carrier-like protein
LbrM.05.0680:mRNA	968.161	-1.10963	0.114695	-9.67463	3.8648e-22	3.38748e-21	yes	down	LbrM.05.0680	hypothetical protein, conserved
LbrM.05.0690:mRNA	1160.85	-0.451784	0.0691322	-6.53508	6.35763e-11	2.13938e-10	yes	down	LbrM.05.0690	hypothetical protein, conserved
LbrM.05.0700:mRNA	1164.23	-0.746735	0.0808329	-9.23801	2.51125e-20	1.88666e-19	yes	down	LbrM.05.0700	phophatase-like protein
LbrM.05.0710:mRNA	841.54	-0.649216	0.0734981	-8.8331	1.01814e-18	6.69299e-18	yes	down	LbrM.05.0710	hypothetical protein, conserved
LbrM.05.0730:mRNA	1029.29	0.245016	0.0541574	4.52414	6.06402e-06	1.24094e-05	yes	up	LbrM.05.0730	Flavodoxin/Radical SAM superfamily/Wyosine base formation, putative
LbrM.05.0740:mRNA	538.365	-1.39652	0.155653	-8.97201	2.91154e-19	2.0022e-18	yes	down	LbrM.05.0740	kinesin-like protein
LbrM.05.0750:mRNA	1919.48	-0.511599	0.0786363	-6.50589	7.72357e-11	2.5716e-10	yes	down	LbrM.05.0750	hypothetical protein, unknown function
LbrM.05.0770:mRNA	283.761	0.240862	0.100978	2.38528	0.0170659	0.0235072	yes	up	LbrM.05.0770	Mitochondrial glycoprotein, putative
LbrM.05.0780:mRNA	356.356	-0.273619	0.0955433	-2.86383	0.00418557	0.00626841	yes	down	LbrM.05.0780	MYND zinc finger (ZnF) domain-like protein
LbrM.05.0790:mRNA	520.5	-0.327106	0.0904457	-3.6166	0.000298502	0.000513291	yes	down	LbrM.05.0790	hypothetical protein, conserved
LbrM.05.0800:mRNA	1406.22	1.54114	0.126267	12.2054	2.90787e-34	5.66654e-33	yes	up	LbrM.05.0800	methylthioadenosine phosphorylase, putative
LbrM.05.0810:mRNA	2121.57	-0.831792	0.0425742	-19.5375	5.27095e-85	8.82507e-83	yes	down	LbrM.05.0810	hypothetical protein, unknown function
LbrM.05.0830:mRNA	273.743	0.218924	0.107772	2.03136	0.0422184	0.0553114	yes	up	LbrM.05.0830	hypothetical protein, conserved
LbrM.05.0840:mRNA	704.838	-1.0709	0.103138	-10.3833	2.95535e-25	3.18185e-24	yes	down	LbrM.05.0840	hypothetical protein, conserved
LbrM.05.0850:mRNA	359.778	0.720951	0.112236	6.42356	1.33128e-10	4.30841e-10	yes	up	LbrM.05.0850	hypothetical protein, conserved
LbrM.05.0860:mRNA	1116.36	-0.485697	0.0704474	-6.89446	5.40709e-12	2.01819e-11	yes	down	LbrM.05.0860	CPSF A subunit region, putative
LbrM.05.0880:mRNA	1303.58	-0.339192	0.0514301	-6.59521	4.24665e-11	1.45589e-10	yes	down	LbrM.05.0880	hypothetical protein, conserved
LbrM.05.0890:mRNA	1590.76	-1.62316	0.194877	-8.32914	8.14343e-17	4.551e-16	yes	down	LbrM.05.0890	CYC2-like cyclin, putative
LbrM.05.0900:mRNA	870.558	-0.557676	0.147266	-3.78686	0.000152563	0.000270039	yes	down	LbrM.05.0900	paraflagellar rod protein, putative
LbrM.05.0920:mRNA	1095.35	-0.356007	0.0791037	-4.50051	6.77919e-06	1.38143e-05	yes	down	LbrM.05.0920	hypothetical protein, conserved
LbrM.05.0930:mRNA	619.793	-0.147055	0.0703741	-2.08962	0.0366516	0.0483269	yes	down	LbrM.05.0930	glutaminyl cyclase, putative
LbrM.05.0940:mRNA	1913.2	0.839016	0.0572826	14.647	1.4086e-48	5.83645e-47	yes	up	LbrM.05.0940	metallo-peptidase, Clan M-, Family M49
LbrM.05.0970:mRNA	207.933	1.16887	0.11836	9.87554	5.31474e-23	4.96608e-22	yes	up	LbrM.05.0970	3-mercaptopyruvate sulfurtransferase
LbrM.05.0980:mRNA	800.121	0.751857	0.0649687	11.5726	5.67356e-31	8.91684e-30	yes	up	LbrM.05.0980	NADH-ubiquinone oxidoreductase, mitochondrial, putative
LbrM.05.0990:mRNA	98.5284	2.02507	0.168375	12.0271	2.55891e-33	4.65483e-32	yes	up	LbrM.05.0990	hypothetical protein, conserved
LbrM.05.1010:mRNA	365.037	0.323824	0.0837477	3.86666	0.000110336	0.000198682	yes	up	LbrM.05.1010	methyltransferase-like protein
LbrM.05.1020:mRNA	707.172	0.303891	0.0599563	5.06855	4.00862e-07	9.3058e-07	yes	up	LbrM.05.1020	hypothetical protein, conserved
LbrM.05.1030:mRNA	283.794	1.13992	0.123404	9.23738	2.52612e-20	1.89436e-19	yes	up	LbrM.05.1030	hypothetical protein, conserved
LbrM.05.1040:mRNA	330.817	0.888149	0.0985958	9.00798	2.09893e-19	1.45805e-18	yes	up	LbrM.05.1040	stomatin-like protein
LbrM.05.1060:mRNA	3034.1	1.08895	0.0582832	18.6838	6.7064e-78	8.22038e-76	yes	up	LbrM.05.1060	ATPase, putative
LbrM.05.1070:mRNA	1281.93	0.537313	0.0569737	9.4309	4.06587e-21	3.25746e-20	yes	up	LbrM.05.1070	Legume-like lectin family, putative
LbrM.05.1080:mRNA	1168.72	0.454194	0.0516671	8.79076	1.48546e-18	9.65666e-18	yes	up	LbrM.05.1080	Phosphatidylinositol 4-phosphate 5-kinase, putative
LbrM.05.1100:mRNA	526.737	0.555749	0.0799327	6.95272	3.5832e-12	1.35781e-11	yes	up	LbrM.05.1100	methyltransferase domain containing protein, putative
LbrM.05.1110:mRNA	76.6652	-0.480385	0.165403	-2.90433	0.00368042	0.00555141	yes	down	LbrM.05.1110	DNA-directed RNA polymerase I largest subunit
LbrM.05.1120:mRNA	5016.43	-0.595595	0.0812742	-7.32822	2.33229e-13	9.87822e-13	yes	down	LbrM.05.1120	hypothetical protein, conserved
LbrM.05.1130:mRNA	60.3246	-0.809329	0.199051	-4.06594	4.78393e-05	8.94017e-05	yes	down	LbrM.05.1130	hypothetical protein, conserved
LbrM.05.1140:mRNA	321.936	0.850292	0.0882046	9.64	5.41898e-22	4.68465e-21	yes	up	LbrM.05.1140	V-type proton ATPase subunit D, putative
LbrM.05.1150:mRNA	355.361	0.289006	0.0836545	3.45475	0.000550794	0.000918812	yes	up	LbrM.05.1150	hypothetical protein, unknown function
LbrM.05.1160:mRNA	848.106	0.965817	0.0772658	12.4999	7.47229e-36	1.57186e-34	yes	up	LbrM.05.1160	fatty acid elongase, putative
LbrM.05.1170:mRNA	1549.67	-0.18261	0.0859197	-2.12535	0.033557	0.0444753	yes	down	LbrM.05.1170	hypothetical protein, conserved
LbrM.05.1180:mRNA	678.434	-0.52791	0.099964	-5.281	1.28481e-07	3.13707e-07	yes	down	LbrM.05.1180	hypothetical protein, conserved
LbrM.05.1190:mRNA	456.685	0.897666	0.146709	6.11868	9.43557e-10	2.82516e-09	yes	up	LbrM.05.1190	prefoldin subunit, putative
LbrM.05.1200:mRNA	351.888	0.471006	0.0814294	5.78422	7.2848e-09	2.01431e-08	yes	up	LbrM.05.1200	protein phosphatase type 1 regulator-like protein
LbrM.05.1210:mRNA	391.034	-0.786936	0.254655	-3.09021	0.00200015	0.00311371	yes	down	LbrM.05.1210	surface antigen like protein
LbrM.05.1220:mRNA	299.671	-0.575893	0.116121	-4.95942	7.07036e-07	1.60457e-06	yes	down	LbrM.05.1220	adenylate cyclase regulatory protein-like protein
LbrM.05.ncRNA1:ncRNA	94.485	1.22196	0.264331	4.62284	3.78529e-06	7.89991e-06	yes	up	LbrM.05.ncRNA1	signal recognition particle RNA, SRP RNA 7SL
LbrM.05.snoRNA1:snoRNA	129.611	1.49264	0.322637	4.62637	3.72122e-06	7.7741e-06	yes	up	LbrM.05.snoRNA1	LM5C1C4
LbrM.05.tRNA1:tRNA	26.6584	1.0323	0.276335	3.73568	0.00018721	0.00032881	yes	up	LbrM.05.tRNA1	tRNA-Arg
LbrM.06.0010:mRNA	459.862	-1.00875	0.186514	-5.40846	6.35702e-08	1.60224e-07	yes	down	LbrM.06.0010	ABC transporter, putative
LbrM.06.0020:mRNA	880.048	-0.353206	0.112314	-3.1448	0.00166198	0.00261405	yes	down	LbrM.06.0020	hypothetical protein, conserved
LbrM.06.0030:mRNA	3463.02	-1.18428	0.191318	-6.19011	6.01219e-10	1.84045e-09	yes	down	LbrM.06.0030	WD domain, G-beta repeat, putative
LbrM.06.0040:mRNA	533.467	0.221289	0.107358	2.06122	0.0392821	0.0516376	yes	up	LbrM.06.0040	39S mitochondrial ribosomal protein L46, putative
LbrM.06.0050:mRNA	860.039	-1.33216	0.16212	-8.2171	2.08485e-16	1.12601e-15	yes	down	LbrM.06.0050	pumilio/PUF RNA binding protein 5, putative
LbrM.06.0060:mRNA	857.699	-0.492707	0.120063	-4.10374	4.06529e-05	7.64419e-05	yes	down	LbrM.06.0060	hypothetical protein, conserved
LbrM.06.0080:mRNA	523.21	-1.00131	0.140621	-7.12064	1.07431e-12	4.27224e-12	yes	down	LbrM.06.0080	ATP-binding cassette protein subfamily G, member 2
LbrM.06.0090:mRNA	948.634	0.39667	0.0568338	6.97947	2.96291e-12	1.13112e-11	yes	up	LbrM.06.0090	hypothetical protein, conserved
LbrM.06.0100:mRNA	1483.41	0.725817	0.0652266	11.1276	9.20689e-29	1.25679e-27	yes	up	LbrM.06.0100	cyclophilin 2
LbrM.06.0110:mRNA	699.239	0.558424	0.0995405	5.61002	2.02301e-08	5.35727e-08	yes	up	LbrM.06.0110	hypothetical protein, conserved
LbrM.06.0120:mRNA	1092.29	0.357094	0.058658	6.08773	1.14526e-09	3.40178e-09	yes	up	LbrM.06.0120	proteasome beta 6 subunit, putative
LbrM.06.0130:mRNA	288.993	0.858861	0.132775	6.46855	9.89482e-11	3.24579e-10	yes	up	LbrM.06.0130	hypothetical protein, conserved
LbrM.06.0140:mRNA	596.496	0.307278	0.0713745	4.30516	1.66868e-05	3.26727e-05	yes	up	LbrM.06.0140	HD domain containing protein, putative
LbrM.06.0150:mRNA	258.844	0.5505	0.0907234	6.06789	1.29601e-09	3.82875e-09	yes	up	LbrM.06.0150	Trm112p-like protein, putative
LbrM.06.0160:mRNA	877.109	0.310522	0.0816593	3.80266	0.000143153	0.00025448	yes	up	LbrM.06.0160	kinesin-like protein
LbrM.06.0170:mRNA	617.283	-0.262958	0.106768	-2.4629	0.0137819	0.0191899	yes	down	LbrM.06.0170	hypothetical protein, conserved
LbrM.06.0190:mRNA	542.455	0.563448	0.0950463	5.92815	3.06374e-09	8.74868e-09	yes	up	LbrM.06.0190	FHA domain containing protein, putative
LbrM.06.0200:mRNA	332.067	0.260975	0.0905487	2.88215	0.00394967	0.00593431	yes	up	LbrM.06.0200	hypothetical protein, conserved
LbrM.06.0210:mRNA	552.345	1.12324	0.0655591	17.1333	8.37823e-66	7.01377e-64	yes	up	LbrM.06.0210	hypothetical protein, conserved
LbrM.06.0220:mRNA	1969.76	-0.184652	0.0572432	-3.22575	0.00125643	0.0020058	yes	down	LbrM.06.0220	Present in the outer mitochondrial membrane proteome 34
LbrM.06.0230:mRNA	816.636	0.651009	0.0719464	9.04853	1.44905e-19	1.01868e-18	yes	up	LbrM.06.0230	hypothetical protein, conserved
LbrM.06.0240:mRNA	1740.52	-0.667429	0.0780149	-8.55515	1.17719e-17	7.10121e-17	yes	down	LbrM.06.0240	5'-3' exoribonuclease A, putative
LbrM.06.0250:mRNA	768.066	0.372097	0.0796709	4.67042	3.00579e-06	6.35391e-06	yes	up	LbrM.06.0250	hypothetical protein, conserved
LbrM.06.0270:mRNA	210.724	0.404595	0.0996597	4.05976	4.91222e-05	9.16322e-05	yes	up	LbrM.06.0270	ribonuclease H1, putative
LbrM.06.0290:mRNA	900.884	0.226299	0.0609945	3.71016	0.00020713	0.000361642	yes	up	LbrM.06.0290	folate/biopterin transporter, putative
LbrM.06.0320:mRNA	815.37	0.310086	0.0606949	5.10892	3.24006e-07	7.60992e-07	yes	up	LbrM.06.0320	serine peptidase, clan SC, family S9A-like protein
LbrM.06.0330:mRNA	741.363	0.474735	0.0950294	4.99567	5.86328e-07	1.34139e-06	yes	up	LbrM.06.0330	NAD(P)-dependent steroid dehydrogenase protein, putative
LbrM.06.0340:mRNA	395.765	0.383735	0.092918	4.12983	3.63038e-05	6.86101e-05	yes	up	LbrM.06.0340	hypothetical protein, conserved
LbrM.06.0350:mRNA	3023.7	0.796993	0.0637175	12.5082	6.73016e-36	1.42305e-34	yes	up	LbrM.06.0350	glutamine synthetase, putative
LbrM.06.0360:mRNA	395.041	0.382191	0.0755231	5.06058	4.17973e-07	9.69206e-07	yes	up	LbrM.06.0360	Present in the outer mitochondrial membrane proteome 35
LbrM.06.0370:mRNA	489.795	-0.597565	0.0886932	-6.73744	1.61203e-11	5.7326e-11	yes	down	LbrM.06.0370	hypothetical protein, conserved
LbrM.06.0380:mRNA	253.174	-0.966324	0.116351	-8.30527	9.95943e-17	5.52075e-16	yes	down	LbrM.06.0380	fructose biphosphate aldolase (pseudogene), putative
LbrM.06.0390:mRNA	937.864	0.637125	0.22683	2.80882	0.00497234	0.00734745	yes	up	LbrM.06.0390	60S ribosomal protein L19, putative
LbrM.06.0400:mRNA	267.311	0.384098	0.107779	3.56375	0.000365593	0.000622655	yes	up	LbrM.06.0400	hypothetical protein, conserved
LbrM.06.0410:mRNA	4430.91	0.432579	0.146897	2.94478	0.00323181	0.00491093	yes	up	LbrM.06.0410	60S ribosomal protein L19, putative
LbrM.06.0420:mRNA	3457.34	0.593591	0.0900488	6.59188	4.34285e-11	1.48515e-10	yes	up	LbrM.06.0420	60S ribosomal protein L19, putative
LbrM.06.0450:mRNA	1490.9	-0.523614	0.0898699	-5.82635	5.66511e-09	1.58299e-08	yes	down	LbrM.06.0450	hypothetical protein, conserved
LbrM.06.0470:mRNA	1408.88	-0.261038	0.0922304	-2.83028	0.00465068	0.00690823	yes	down	LbrM.06.0470	ATP-NAD kinase-like protein
LbrM.06.0480:mRNA	801.517	-0.17911	0.0667135	-2.68476	0.00725819	0.0104946	yes	down	LbrM.06.0480	condensin complex subunit 2, putative
LbrM.06.0490:mRNA	360.652	0.490949	0.0831555	5.90399	3.54821e-09	1.00655e-08	yes	up	LbrM.06.0490	hypothetical protein, conserved
LbrM.06.0500:mRNA	614.063	0.441755	0.0647968	6.81754	9.26123e-12	3.36489e-11	yes	up	LbrM.06.0500	hypothetical protein, conserved
LbrM.06.0510:mRNA	304.903	0.342136	0.0938472	3.64567	0.000266691	0.000460715	yes	up	LbrM.06.0510	SpoU rRNA Methylase family, putative
LbrM.06.0520:mRNA	444.365	-0.76151	0.120538	-6.31759	2.65674e-10	8.39272e-10	yes	down	LbrM.06.0520	U-box domain containing protein, putative
LbrM.06.0530:mRNA	1145.61	-0.441368	0.0702278	-6.2848	3.2827e-10	1.03027e-09	yes	down	LbrM.06.0530	hypothetical protein, conserved
LbrM.06.0560:mRNA	1060.1	-0.339762	0.101843	-3.33615	0.000849472	0.00138688	yes	down	LbrM.06.0560	hypothetical protein, conserved
LbrM.06.0570:mRNA	447.288	0.576098	0.0862673	6.67806	2.42123e-11	8.46346e-11	yes	up	LbrM.06.0570	deoxyuridine triphosphatase, putative
LbrM.06.0580:mRNA	9567.28	1.10557	0.135819	8.14	3.95276e-16	2.08677e-15	yes	up	LbrM.06.0580	60S ribosomal protein L23a, putative
LbrM.06.0590:mRNA	4790.78	1.4114	0.142559	9.90048	4.14283e-23	3.89768e-22	yes	up	LbrM.06.0590	60S ribosomal protein L23a, putative
LbrM.06.0600:mRNA	544.989	-1.10881	0.0819022	-13.5382	9.30033e-42	2.7153e-40	yes	down	LbrM.06.0600	hypothetical protein, conserved
LbrM.06.0610:mRNA	945.668	-0.412024	0.0623034	-6.61319	3.76134e-11	1.29438e-10	yes	down	LbrM.06.0610	hypothetical protein, conserved
LbrM.06.0630:mRNA	748.522	0.239672	0.0585653	4.09238	4.26959e-05	8.01183e-05	yes	up	LbrM.06.0630	Putative Phosphatase/Protein of unknown function DUF89, putative
LbrM.06.0640:mRNA	2664.27	-1.10405	0.0948038	-11.6457	2.41417e-31	3.89879e-30	yes	down	LbrM.06.0640	protein kinase, putative
LbrM.06.0650:mRNA	1197.27	-0.354878	0.0989831	-3.58524	0.00033677	0.000575597	yes	down	LbrM.06.0650	lanosterol synthase, putative
LbrM.06.0660:mRNA	1655.08	-0.396515	0.119317	-3.3232	0.000889913	0.00144916	yes	down	LbrM.06.0660	hypothetical protein, conserved
LbrM.06.0670:mRNA	4007.47	-0.698038	0.126299	-5.52688	3.25967e-08	8.45207e-08	yes	down	LbrM.06.0670	hypothetical protein, conserved
LbrM.06.0680:mRNA	361.722	0.819811	0.110011	7.4521	9.1863e-14	4.01944e-13	yes	up	LbrM.06.0680	hypothetical protein, conserved
LbrM.06.0690:mRNA	593.263	0.769893	0.0659754	11.6694	1.82714e-31	2.99797e-30	yes	up	LbrM.06.0690	hypothetical protein, conserved
LbrM.06.0700:mRNA	2235.2	-0.547809	0.0930408	-5.88783	3.91292e-09	1.10619e-08	yes	down	LbrM.06.0700	hypothetical protein, conserved
LbrM.06.0710:mRNA	2157.88	-1.37006	0.187184	-7.31934	2.49187e-13	1.05378e-12	yes	down	LbrM.06.0710	YEATS family, putative
LbrM.06.0720:mRNA	1113.94	-0.609909	0.0509329	-11.9748	4.81783e-33	8.6489e-32	yes	down	LbrM.06.0720	serine-threonine dehydratase, putative
LbrM.06.0740:mRNA	577.182	-0.343441	0.0921229	-3.72808	0.000192947	0.000338263	yes	down	LbrM.06.0740	Haemolysin-III related, putative
LbrM.06.0750:mRNA	833.117	0.117604	0.0571398	2.05819	0.0395723	0.0520024	yes	up	LbrM.06.0750	hypothetical protein, conserved
LbrM.06.0760:mRNA	2102.39	-1.49379	0.164948	-9.05613	1.3516e-19	9.5591e-19	yes	down	LbrM.06.0760	Double RNA binding domain protein 12
LbrM.06.0770:mRNA	2072.12	-0.244719	0.087529	-2.79586	0.00517616	0.00762255	yes	down	LbrM.06.0770	hypothetical protein, conserved
LbrM.06.0780:mRNA	2038.71	-0.877942	0.0734662	-11.9503	6.46991e-33	1.15389e-31	yes	down	LbrM.06.0780	hypothetical protein, unknown function
LbrM.06.0790:mRNA	512.621	0.228238	0.0725573	3.14563	0.00165731	0.00260771	yes	up	LbrM.06.0790	Qb-SNARE protein, putative
LbrM.06.0800:mRNA	1316.77	-0.430181	0.0621838	-6.9179	4.58372e-12	1.72183e-11	yes	down	LbrM.06.0800	lipin, putative
LbrM.06.0810:mRNA	874.081	0.455158	0.0690309	6.59353	4.29476e-11	1.47054e-10	yes	up	LbrM.06.0810	hypothetical protein, conserved
LbrM.06.0820:mRNA	3145.53	-0.87278	0.127202	-6.86137	6.82032e-12	2.51027e-11	yes	down	LbrM.06.0820	hypothetical protein, conserved
LbrM.06.0830:mRNA	1654.04	0.303504	0.0499454	6.0767	1.22677e-09	3.63337e-09	yes	up	LbrM.06.0830	dihydrofolate reductase-thymidylate synthase
LbrM.06.0840:mRNA	664.336	0.387202	0.0788394	4.91128	9.04847e-07	2.0288e-06	yes	up	LbrM.06.0840	protein arginine n-methyltransferase 7
LbrM.06.0850:mRNA	699.842	-0.586218	0.0825929	-7.09768	1.26867e-12	5.00393e-12	yes	down	LbrM.06.0850	acyl-coenzyme a dehydrogenase, putative
LbrM.06.0860:mRNA	817.13	-0.494736	0.134268	-3.68468	0.00022899	0.000398185	yes	down	LbrM.06.0860	hypothetical protein, conserved
LbrM.06.0880:mRNA	1368.2	-0.808855	0.0655428	-12.3409	5.45574e-35	1.09435e-33	yes	down	LbrM.06.0880	protein phosphatase 2C, putative
LbrM.06.0930:mRNA	1150.16	-0.420575	0.0563702	-7.46094	8.59064e-14	3.76483e-13	yes	down	LbrM.06.0930	glucosamine-fructose-6-phosphate aminotransferase, putative
LbrM.06.0940:mRNA	481.628	0.240983	0.086924	2.77234	0.00556553	0.00815932	yes	up	LbrM.06.0940	cell cycle associated protein MOB1, putative
LbrM.06.0960:mRNA	937.553	-0.93738	0.128663	-7.28558	3.203e-13	1.33932e-12	yes	down	LbrM.06.0960	Leucine Rich Repeat, putative
LbrM.06.0970:mRNA	2272.89	-0.567802	0.0687311	-8.26121	1.44202e-16	7.8764e-16	yes	down	LbrM.06.0970	hypothetical protein, conserved
LbrM.06.0971.1	293.892	0.507864	0.146815	3.45921	0.000541758	0.000904474	yes	up	LbrM.06.0971	hypothetical protein, unknown function
LbrM.06.0980:mRNA	274.476	0.287178	0.085419	3.362	0.000773814	0.00126891	yes	up	LbrM.06.0980	SET domain containing protein, putative
LbrM.06.0990:mRNA	659.419	0.22294	0.0657219	3.39217	0.000693426	0.00114303	yes	up	LbrM.06.0990	hypothetical protein, conserved
LbrM.06.1000:mRNA	904.767	0.605595	0.0694783	8.71631	2.87416e-18	1.81942e-17	yes	up	LbrM.06.1000	G-patch domain containing protein, putative
LbrM.06.1020:mRNA	1462.41	-0.17807	0.0554404	-3.21191	0.00131854	0.00210045	yes	down	LbrM.06.1020	hypothetical protein, conserved
LbrM.06.1030:mRNA	1499.88	0.707669	0.0518829	13.6397	2.32398e-42	7.06146e-41	yes	up	LbrM.06.1030	protein disulfide isomerase
LbrM.06.1050:mRNA	300.351	0.175704	0.08352	2.10374	0.035401	0.0467531	yes	up	LbrM.06.1050	deoxyribose-phosphate aldolase, putative
LbrM.06.1060:mRNA	237.948	0.417846	0.0993781	4.2046	2.6154e-05	5.00625e-05	yes	up	LbrM.06.1060	Staphylococcal nuclease homologue, putative
LbrM.06.1070:mRNA	355.831	-0.467126	0.118386	-3.94579	7.95386e-05	0.000145234	yes	down	LbrM.06.1070	hypothetical protein, conserved
LbrM.06.1080:mRNA	225.072	-0.807315	0.166045	-4.86202	1.16194e-06	2.58264e-06	yes	down	LbrM.06.1080	peripherally associated ATOM36
LbrM.06.1090:mRNA	1419.06	-0.447624	0.0676904	-6.61282	3.77068e-11	1.29705e-10	yes	down	LbrM.06.1090	hypothetical protein, conserved
LbrM.06.1110:mRNA	425.16	0.262281	0.101903	2.57383	0.0100581	0.0142836	yes	up	LbrM.06.1110	hypothetical protein, conserved
LbrM.06.1120:mRNA	647.68	-0.543323	0.119936	-4.5301	5.89551e-06	1.20917e-05	yes	down	LbrM.06.1120	hypothetical protein, conserved
LbrM.06.1150:mRNA	388.702	0.687052	0.117997	5.82262	5.79332e-09	1.61661e-08	yes	up	LbrM.06.1150	mRNA transport regulator MTR2, putative
LbrM.06.1160:mRNA	1541.16	0.265715	0.0486704	5.45948	4.77523e-08	1.22044e-07	yes	up	LbrM.06.1160	Nuclear Dbf2-related kinase
LbrM.06.1170:mRNA	436.616	0.843013	0.116206	7.25446	4.03279e-13	1.67181e-12	yes	up	LbrM.06.1170	thioredoxin, putative
LbrM.06.1180:mRNA	677.889	0.580394	0.0803668	7.2218	5.13028e-13	2.10339e-12	yes	up	LbrM.06.1180	hypothetical protein
LbrM.06.1190:mRNA	182.506	-0.464258	0.108706	-4.27078	1.94788e-05	3.78325e-05	yes	down	LbrM.06.1190	hypothetical protein, unknown function
LbrM.06.1200:mRNA	901.918	-0.143358	0.055165	-2.59871	0.00935735	0.0133277	yes	down	LbrM.06.1200	hypothetical protein, unknown function
LbrM.06.1210:mRNA	1727.39	-0.343675	0.0975798	-3.52199	0.000428323	0.000723484	yes	down	LbrM.06.1210	hypothetical protein, unknown function
LbrM.06.1230:mRNA	316.325	0.276597	0.0808669	3.4204	0.00062528	0.00103674	yes	up	LbrM.06.1230	FAD binding domain containing protein, putative
LbrM.06.1260:mRNA	1487.11	0.777951	0.060067	12.9514	2.3075e-38	5.58429e-37	yes	up	LbrM.06.1260	coproporphyrinogen III oxidase
LbrM.06.1270:mRNA	333.481	0.570148	0.0924385	6.16786	6.92215e-10	2.10721e-09	yes	up	LbrM.06.1270	protoporphyrinogen oxidase-like protein
LbrM.06.1280:mRNA	554.254	1.43329	0.0749429	19.125	1.56267e-81	2.17291e-79	yes	up	LbrM.06.1280	hypothetical protein, unknown function
LbrM.07.0010:mRNA	511.317	-0.327181	0.0731352	-4.47364	7.68979e-06	1.55617e-05	yes	down	LbrM.07.0010	Ubiquitin-like modifier-activating enzyme ATG7, putative
LbrM.07.0020:mRNA	461.845	0.580964	0.0929097	6.253	4.02649e-10	1.25269e-09	yes	up	LbrM.07.0020	Isy1-like splicing family, putative
LbrM.07.0031.1	174.282	0.292001	0.109085	2.67683	0.00743229	0.0107312	yes	up	LbrM.07.0031	unspecified product
LbrM.07.0040:mRNA	137.737	-0.396704	0.119878	-3.30924	0.000935494	0.00151886	yes	down	LbrM.07.0040	hypothetical protein, conserved
LbrM.07.0050:mRNA	534.864	-0.783568	0.100749	-7.77741	7.40265e-15	3.54947e-14	yes	down	LbrM.07.0050	alpha-adaptin-like protein
LbrM.07.0060:mRNA	2098.76	0.679032	0.070234	9.66813	4.11817e-22	3.59803e-21	yes	up	LbrM.07.0060	cytochrome c1, heme protein, mitochondrial, putative
LbrM.07.0070:mRNA	269.156	0.32949	0.0981091	3.3584	0.000783946	0.00128424	yes	up	LbrM.07.0070	hypothetical protein, conserved
LbrM.07.0090:mRNA	660.728	-0.279532	0.0719979	-3.8825	0.000103389	0.000186541	yes	down	LbrM.07.0090	cobalamin-dependent methionine synthase, putative
LbrM.07.0100:mRNA	1375.77	0.395457	0.072282	5.47103	4.47428e-08	1.14638e-07	yes	up	LbrM.07.0100	pitrilysin-like metalloprotease
LbrM.07.0120:mRNA	634.386	-0.852277	0.0891048	-9.56488	1.12336e-21	9.49132e-21	yes	down	LbrM.07.0120	Sec7 domain containing protein, putative
LbrM.07.0130:mRNA	242.005	-0.772049	0.164209	-4.70162	2.581e-06	5.5099e-06	yes	down	LbrM.07.0130	tRNA-methyl transferase, putative
LbrM.07.0140:mRNA	252.466	-0.408531	0.0946317	-4.31707	1.58116e-05	3.10332e-05	yes	down	LbrM.07.0140	hypothetical protein, conserved
LbrM.07.0150:mRNA	347.097	-0.713986	0.0823288	-8.67236	4.23237e-18	2.64854e-17	yes	down	LbrM.07.0150	Eukaryotic membrane protein family, putative
LbrM.07.0155:mRNA	531.044	0.65927	0.0869742	7.58006	3.45383e-14	1.57769e-13	yes	up	LbrM.07.0155	hypothetical protein, conserved
LbrM.07.0160:mRNA	422.59	-0.365656	0.0845565	-4.3244	1.52947e-05	3.00785e-05	yes	down	LbrM.07.0160	protein kinase, putative
LbrM.07.0170:mRNA	386.864	-1.57269	0.169835	-9.26014	2.04164e-20	1.55233e-19	yes	down	LbrM.07.0170	protein kinase, putative
LbrM.07.0180:mRNA	814.942	-0.860482	0.0866164	-9.93441	2.94929e-23	2.79722e-22	yes	down	LbrM.07.0180	hypothetical protein, unknown function
LbrM.07.0190:mRNA	480.708	-0.297598	0.0703465	-4.23046	2.33214e-05	4.49444e-05	yes	down	LbrM.07.0190	protein phosphatase 2A, regulatory subunit B, putative
LbrM.07.0210:mRNA	110.508	-0.318082	0.141501	-2.24791	0.0245817	0.0332019	yes	down	LbrM.07.0210	hypothetical protein, conserved
LbrM.07.0250:mRNA	701.191	0.647697	0.0900945	7.18908	6.52279e-13	2.64131e-12	yes	up	LbrM.07.0250	hypothetical protein, conserved
LbrM.07.0260:mRNA	979.236	-0.933268	0.108161	-8.62853	6.21457e-18	3.84787e-17	yes	down	LbrM.07.0260	protein kinase, putative
LbrM.07.0290:mRNA	2789.59	-1.66344	0.0740116	-22.4754	7.23136e-112	3.48977e-109	yes	down	LbrM.07.0290	ubiquitin-protein ligase-like, putative
LbrM.07.0300:mRNA	566.09	1.08225	0.0825651	13.1078	2.97073e-39	7.49904e-38	yes	up	LbrM.07.0300	Uncharacterised protein family (UPF0172), putative
LbrM.07.0310:mRNA	2072.03	-0.229244	0.0845379	-2.71173	0.00669334	0.00971942	yes	down	LbrM.07.0310	hypothetical protein, conserved
LbrM.07.0340:mRNA	664.192	0.378041	0.0840142	4.49973	6.80414e-06	1.38617e-05	yes	up	LbrM.07.0340	Protein of unknown function (DUF3735)/Abscisic acid G-protein coupled receptor, putative
LbrM.07.0350:mRNA	440.996	-0.29198	0.0746016	-3.91386	9.08325e-05	0.000164938	yes	down	LbrM.07.0350	NUDIX family hydrolase, putative
LbrM.07.0360:mRNA	2862.17	-0.254198	0.0576118	-4.41225	1.02301e-05	2.04702e-05	yes	down	LbrM.07.0360	ATP-dependent RNA helicase DBP2B, putative
LbrM.07.0370:mRNA	391.84	0.367505	0.0767313	4.78951	1.6719e-06	3.64697e-06	yes	up	LbrM.07.0370	hypothetical protein, conserved
LbrM.07.0390:mRNA	287.848	-1.39344	0.242029	-5.75731	8.54653e-09	2.34893e-08	yes	down	LbrM.07.0390	Zinc finger, C3HC4 type (RING finger), putative
LbrM.07.0400:mRNA	1325.64	-0.843655	0.0865212	-9.75085	1.82927e-22	1.64194e-21	yes	down	LbrM.07.0400	RAVE protein 1 C terminal, putative
LbrM.07.0410:mRNA	244.029	-0.97319	0.15126	-6.43389	1.24377e-10	4.04113e-10	yes	down	LbrM.07.0410	hypothetical protein, conserved
LbrM.07.0420:mRNA	1217.42	0.605594	0.0710968	8.51787	1.62516e-17	9.64745e-17	yes	up	LbrM.07.0420	EamA-like transporter family, putative
LbrM.07.0430:mRNA	240.157	-1.16495	0.242134	-4.81119	1.50035e-06	3.29642e-06	yes	down	LbrM.07.0430	hypothetical protein, conserved
LbrM.07.0440:mRNA	416.502	1.19749	0.110806	10.807	3.18909e-27	3.89915e-26	yes	up	LbrM.07.0440	hypothetical protein, conserved
LbrM.07.0450:mRNA	441.542	1.20106	0.079558	15.0966	1.70434e-51	8.17686e-50	yes	up	LbrM.07.0450	3-hydroxyacyl-ACP dehydratase, putative
LbrM.07.0460:mRNA	290.517	0.606571	0.118283	5.12811	2.92661e-07	6.8994e-07	yes	up	LbrM.07.0460	3-hydroxyacyl-ACP dehydratase, putative
LbrM.07.0480:mRNA	545.634	0.841467	0.0957416	8.78894	1.5098e-18	9.80711e-18	yes	up	LbrM.07.0480	acyl-CoA dehydrogenase, mitochondrial precursor, putative
LbrM.07.0490:mRNA	521.593	0.161435	0.0735499	2.1949	0.0281707	0.0377389	yes	up	LbrM.07.0490	pre-rrna-processing protein tsr1 homolog
LbrM.07.0500:mRNA	113.459	-1.20542	0.153313	-7.86249	3.76566e-15	1.85213e-14	yes	down	LbrM.07.0500	hypothetical protein
LbrM.07.0540:mRNA	2276.01	-0.76511	0.0986641	-7.7547	8.8556e-15	4.21901e-14	yes	down	LbrM.07.0540	Dynein heavy chain, N-terminal region 2, putative
LbrM.07.0550:mRNA	575.823	0.186843	0.0732633	2.5503	0.0107632	0.0152138	yes	up	LbrM.07.0550	hypothetical protein, conserved
LbrM.07.0560:mRNA	2158.71	0.852591	0.136758	6.23429	4.5382e-10	1.4039e-09	yes	up	LbrM.07.0560	60S ribosomal protein L7a, putative
LbrM.07.0570:mRNA	2611.45	0.422901	0.1114	3.79624	0.00014691	0.000260876	yes	up	LbrM.07.0570	60S ribosomal protein L7a, putative
LbrM.07.0580:mRNA	311.222	-0.635305	0.103066	-6.16406	7.09011e-10	2.15514e-09	yes	down	LbrM.07.0580	QA-SNARE protein putative
LbrM.07.0590:mRNA	444.873	-0.290887	0.121309	-2.39789	0.0164897	0.0227479	yes	down	LbrM.07.0590	adp/ATP carrier-like protein
LbrM.07.0600:mRNA	841.018	0.202196	0.0563755	3.58659	0.000335029	0.000572979	yes	up	LbrM.07.0600	hypothetical protein, conserved
LbrM.07.0610:mRNA	2230.24	-1.12725	0.0850511	-13.2537	4.29209e-40	1.13588e-38	yes	down	LbrM.07.0610	hypothetical protein, conserved
LbrM.07.0620:mRNA	510.772	0.247018	0.0783607	3.15232	0.00161977	0.00255402	yes	up	LbrM.07.0620	ras-related protein rab-14, putative
LbrM.07.0630:mRNA	558.307	0.875489	0.0934137	9.37217	7.10559e-21	5.56243e-20	yes	up	LbrM.07.0630	Nucleolar protein 54, putative
LbrM.07.0640:mRNA	934.846	0.360737	0.0661647	5.45211	4.97768e-08	1.26901e-07	yes	up	LbrM.07.0640	Molybdopterin guanine dinucleotide synthesis protein B, putative
LbrM.07.0650:mRNA	1055.5	-0.257924	0.0933532	-2.76289	0.00572929	0.00838143	yes	down	LbrM.07.0650	Sel1 repeat, putative
LbrM.07.0660:mRNA	756.407	0.411901	0.0721778	5.70676	1.15146e-08	3.12284e-08	yes	up	LbrM.07.0660	electron transfer flavoprotein-ubiquinone oxidoreductase, putative
LbrM.07.0670:mRNA	465.914	1.08908	0.0987287	11.031	2.70706e-28	3.58783e-27	yes	up	LbrM.07.0670	hypothetical protein, conserved
LbrM.07.0680:mRNA	328.898	0.708639	0.091899	7.71107	1.24768e-14	5.8861e-14	yes	up	LbrM.07.0680	hypothetical protein, conserved
LbrM.07.0690:mRNA	276.384	-0.52621	0.095439	-5.51358	3.51606e-08	9.08814e-08	yes	down	LbrM.07.0690	hypothetical protein, conserved
LbrM.07.0700:mRNA	2042.03	-0.30844	0.118455	-2.60386	0.00921793	0.0131474	yes	down	LbrM.07.0700	vacuolar-type Ca2+-ATPase, putative
LbrM.07.0710:mRNA	883.522	0.642876	0.0843299	7.62334	2.47195e-14	1.13804e-13	yes	up	LbrM.07.0710	eukaryotic translation initiation factor 3 subunit h
LbrM.07.0720:mRNA	320.195	-0.583924	0.0936081	-6.23797	4.433e-10	1.37343e-09	yes	down	LbrM.07.0720	vacuolar-type Ca2+-ATPase, putative
LbrM.07.0730:mRNA	368.19	0.173605	0.0841424	2.06323	0.0390913	0.0514032	yes	up	LbrM.07.0730	hypothetical protein, conserved
LbrM.07.0740:mRNA	819.545	-0.157509	0.075909	-2.07497	0.0379891	0.050002	yes	down	LbrM.07.0740	Qa-SNARE protein, putative
LbrM.07.0750:mRNA	9857.94	1.2665	0.0754016	16.7968	2.57776e-63	1.85508e-61	yes	up	LbrM.07.0750	40S ribosomal protein S9, putative
LbrM.07.0760:mRNA	991.047	-0.858518	0.131697	-6.51886	7.08423e-11	2.37124e-10	yes	down	LbrM.07.0760	protein kinase, putative
LbrM.07.0770:mRNA	583.704	0.395274	0.0764333	5.17149	2.32232e-07	5.52401e-07	yes	up	LbrM.07.0770	topoisomerase-related function protein-like protein
LbrM.07.0780:mRNA	531.841	0.222217	0.0826355	2.68913	0.00716391	0.0103619	yes	up	LbrM.07.0780	centrin, putative
LbrM.07.0800:mRNA	1008.06	0.203111	0.0807073	2.51664	0.0118479	0.0166552	yes	up	LbrM.07.0800	hypothetical protein, conserved
LbrM.07.0820:mRNA	1835.42	-1.42909	0.0970267	-14.7288	4.21042e-49	1.79908e-47	yes	down	LbrM.07.0820	hypothetical protein, conserved
LbrM.07.0840:mRNA	1028.11	-0.591273	0.108748	-5.43711	5.41518e-08	1.3733e-07	yes	down	LbrM.07.0840	6-phosphofructo-2-kinase-like protein
LbrM.07.0850:mRNA	1211.98	-0.675566	0.160796	-4.2014	2.65274e-05	5.07416e-05	yes	down	LbrM.07.0850	DNAJ-domain transmembrane-like protein
LbrM.07.0890:mRNA	1279.76	-1.44941	0.190945	-7.59073	3.18112e-14	1.45717e-13	yes	down	LbrM.07.0890	hypothetical protein, unknown function
LbrM.07.0900:mRNA	442.449	0.472233	0.0743129	6.35466	2.08883e-10	6.6499e-10	yes	up	LbrM.07.0900	ubiquitin-protein ligase, putative
LbrM.07.0910:mRNA	445.76	-0.460225	0.0869288	-5.29428	1.19489e-07	2.92536e-07	yes	down	LbrM.07.0910	hypothetical protein, conserved
LbrM.07.0920.A:mRNA	175.204	-1.73056	0.248534	-6.9631	3.32876e-12	1.26431e-11	yes	down	LbrM.07.0920.A	hypothetical protein, conserved (fragment)
LbrM.07.0920.B:mRNA	460.3	-0.679114	0.0826984	-8.21195	2.17632e-16	1.1731e-15	yes	down	LbrM.07.0920.B	hypothetical protein, conserved (fragment)
LbrM.07.0930:mRNA	1074.1	-0.394714	0.0992871	-3.97548	7.02375e-05	0.000128997	yes	down	LbrM.07.0930	hypothetical protein, unknown function
LbrM.07.0940:mRNA	1277.71	0.590355	0.0582121	10.1414	3.61702e-24	3.60998e-23	yes	up	LbrM.07.0940	splicing factor ptsr1-like protein
LbrM.07.0950:mRNA	487.52	-0.267494	0.0946723	-2.82548	0.00472101	0.00700256	yes	down	LbrM.07.0950	hypothetical protein, unknown function
LbrM.07.0960:mRNA	511.482	-0.756375	0.197259	-3.83443	0.000125856	0.000225098	yes	down	LbrM.07.0960	serine/threonine kinase, putative
LbrM.07.0970:mRNA	822.697	-0.526344	0.0915281	-5.75063	8.89096e-09	2.43951e-08	yes	down	LbrM.07.0970	Protein of unknown function (DUF3608), putative
LbrM.07.0990:mRNA	1288.22	-0.424709	0.0763777	-5.56064	2.68787e-08	7.02941e-08	yes	down	LbrM.07.0990	Domain of unknown function (DUF3437), putative
LbrM.07.1000:mRNA	1374.8	-1.97844	0.238507	-8.2951	1.08495e-16	5.99387e-16	yes	down	LbrM.07.1000	hypothetical protein, conserved
LbrM.07.1010:mRNA	1244.35	-0.645198	0.0603909	-10.6837	1.2135e-26	1.43866e-25	yes	down	LbrM.07.1010	hypothetical protein, conserved
LbrM.07.1030:mRNA	282.024	1.0598	0.114902	9.22347	2.8764e-20	2.14332e-19	yes	up	LbrM.07.1030	RNA binding protein, putative
LbrM.07.1070:mRNA	522.325	-0.559673	0.0862717	-6.48733	8.73724e-11	2.89501e-10	yes	down	LbrM.07.1070	DNA repair and recombination helicase protein PIF7, putative
LbrM.07.1080:mRNA	207.953	0.805311	0.102829	7.83154	4.81925e-15	2.34921e-14	yes	up	LbrM.07.1080	peptidyl-prolyl cis-trans isomerase/rotamase, putative
LbrM.07.1090:mRNA	168.187	-0.454339	0.112241	-4.04788	5.16838e-05	9.62355e-05	yes	down	LbrM.07.1090	hypothetical protein, conserved
LbrM.07.1110:mRNA	1754.96	-0.37778	0.115829	-3.26153	0.00110811	0.00178184	yes	down	LbrM.07.1110	cation-transporting ATPase, putative
LbrM.07.1120:mRNA	200.473	0.277126	0.106509	2.60189	0.00927117	0.0132142	yes	up	LbrM.07.1120	Dpy-30 motif containing protein, putative
LbrM.07.1130:mRNA	645.187	0.735696	0.0997283	7.37701	1.61885e-13	6.94977e-13	yes	up	LbrM.07.1130	lipoyltransferase, putative
LbrM.07.1140:mRNA	331.3	0.4046	0.0867723	4.66278	3.1197e-06	6.57944e-06	yes	up	LbrM.07.1140	RNA-editing complex protein, putative
LbrM.07.1150:mRNA	507.984	-0.30203	0.0874463	-3.45389	0.00055256	0.000921382	yes	down	LbrM.07.1150	hypothetical protein, conserved
LbrM.07.1160:mRNA	580.909	0.428034	0.0791115	5.41051	6.2845e-08	1.58445e-07	yes	up	LbrM.07.1160	delta-5 fatty acid desaturase, putative
LbrM.07.1180:mRNA	2134.92	0.886597	0.0792138	11.1925	4.43927e-29	6.20439e-28	yes	up	LbrM.07.1180	ATPase subunit 9, putative, pseudogene
LbrM.07.1200:mRNA	404.321	0.624464	0.126513	4.93597	7.97552e-07	1.79904e-06	yes	up	LbrM.07.1200	proteasome regulatory non-ATP-ase subunit, putative
LbrM.07.1210:mRNA	453.797	0.207621	0.0737796	2.81407	0.00489178	0.00723755	yes	up	LbrM.07.1210	hypothetical protein, conserved
LbrM.07.1220:mRNA	941.919	0.195367	0.0664239	2.94121	0.00326933	0.0049642	yes	up	LbrM.07.1220	peptide methionine sulfoxide reductase-like
LbrM.07.1230:mRNA	1168.78	-0.740516	0.0830023	-8.92163	4.59474e-19	3.11017e-18	yes	down	LbrM.07.1230	N-terminal region of Chorein, a TM vesicle-mediated sorter, putative
LbrM.07.1240:mRNA	2401.49	-0.728586	0.15481	-4.70632	2.52232e-06	5.39304e-06	yes	down	LbrM.07.1240	amino acid transporter 19, putative
LbrM.07.1250:mRNA	363.812	-0.442322	0.0832457	-5.31345	1.07571e-07	2.64383e-07	yes	down	LbrM.07.1250	phosphoglycan beta 1,3 galactosyltransferase 1
LbrM.08.0010:mRNA	921.978	-0.649211	0.0814759	-7.96814	1.61081e-15	8.17766e-15	yes	down	LbrM.08.0010	adaptor complex protein (AP) 3 delta subunit 1, putative
LbrM.08.0030:mRNA	215.457	-0.492788	0.124218	-3.96713	7.27424e-05	0.000133358	yes	down	LbrM.08.0030	vesicle-associated membrane protein, putative
LbrM.08.0040:mRNA	369.302	0.219602	0.085455	2.5698	0.0101759	0.0144363	yes	up	LbrM.08.0040	hypothetical protein, conserved
LbrM.08.0050:mRNA	141.845	0.310867	0.117076	2.65525	0.00792503	0.0113805	yes	up	LbrM.08.0050	hypothetical protein, unknown function
LbrM.08.0070:mRNA	386.072	0.830946	0.0793577	10.4709	1.1753e-25	1.30476e-24	yes	up	LbrM.08.0070	Putative zinc finger motif, C2HC5-type/ASCH domain containing protein, putative
LbrM.08.0080:mRNA	982.313	0.664209	0.0552699	12.0176	2.87306e-33	5.20323e-32	yes	up	LbrM.08.0080	ATP-dependent DEAD/H RNA helicase, putative
LbrM.08.0090:mRNA	653.933	0.235721	0.0686935	3.43149	0.000600268	0.000997488	yes	up	LbrM.08.0090	adaptor complex protein (AP) 3 delta subunit 1, putative
LbrM.08.0110:mRNA	805.67	-0.503838	0.0890664	-5.65689	1.54144e-08	4.12323e-08	yes	down	LbrM.08.0110	hypothetical protein, unknown function
LbrM.08.0120:mRNA	216.896	0.225443	0.0988386	2.28092	0.0225533	0.0306388	yes	up	LbrM.08.0120	hypothetical protein, conserved
LbrM.08.0130:mRNA	846.683	-0.486455	0.0733968	-6.62774	3.40872e-11	1.17797e-10	yes	down	LbrM.08.0130	hypothetical protein, conserved
LbrM.08.0150:mRNA	375.149	-0.322854	0.147469	-2.1893	0.0285749	0.0382428	yes	down	LbrM.08.0150	DNA repair protein, putative
LbrM.08.0160:mRNA	711.658	0.188403	0.0649444	2.90099	0.00371981	0.00560671	yes	up	LbrM.08.0160	GPI-GlcNAc transferase complex, PIG-H component, putative
LbrM.08.0170:mRNA	194.585	0.347938	0.115791	3.00487	0.00265692	0.00407352	yes	up	LbrM.08.0170	hypothetical protein, conserved
LbrM.08.0180:mRNA	1429.68	-0.783579	0.092393	-8.48094	2.23385e-17	1.30717e-16	yes	down	LbrM.08.0180	hypothetical protein, unknown function
LbrM.08.0190:mRNA	318.46	0.810171	0.0924827	8.76024	1.94841e-18	1.25273e-17	yes	up	LbrM.08.0190	Bacterial transferase hexapeptide (six repeats), putative
LbrM.08.0200:mRNA	147.911	0.58098	0.111913	5.19138	2.08742e-07	4.99278e-07	yes	up	LbrM.08.0200	hypothetical protein, unknown function
LbrM.08.0210:mRNA	492.12	-0.995175	0.101452	-9.80931	1.02666e-22	9.40038e-22	yes	down	LbrM.08.0210	Inositol phosphosphingolipids phospholipase C
LbrM.08.0220:mRNA	276.118	-0.232589	0.105616	-2.20221	0.0276502	0.03709	yes	down	LbrM.08.0220	hypothetical protein, unknown function
LbrM.08.0240:mRNA	478.759	0.153319	0.077884	1.96856	0.049004	0.0636826	yes	up	LbrM.08.0240	ABC1 family, putative
LbrM.08.0250:mRNA	352.958	0.614659	0.114884	5.35024	8.78362e-08	2.18357e-07	yes	up	LbrM.08.0250	hypothetical protein, conserved
LbrM.08.0270:mRNA	453.716	0.159613	0.0804791	1.98329	0.0473355	0.0616217	yes	up	LbrM.08.0270	hypothetical protein, conserved
LbrM.08.0280:mRNA	944.04	-1.29752	0.148172	-8.75685	2.0078e-18	1.28889e-17	yes	down	LbrM.08.0280	hypothetical protein
LbrM.08.0320:mRNA	499.227	1.06951	0.102383	10.4462	1.52565e-25	1.67556e-24	yes	up	LbrM.08.0320	ribosomal protein L2, putative
LbrM.08.0330:mRNA	705.596	0.832007	0.0799427	10.4075	2.29051e-25	2.48563e-24	yes	up	LbrM.08.0330	iron superoxide dismutase A, mitochondrial
LbrM.08.0340:mRNA	399.476	-0.577809	0.112833	-5.12093	3.04035e-07	7.15725e-07	yes	down	LbrM.08.0340	Isochorismatase family, putative
LbrM.08.0350:mRNA	383.047	0.209945	0.0938752	2.23643	0.0253236	0.0341253	yes	up	LbrM.08.0350	Isochorismatase family, putative
LbrM.08.0360:mRNA	243.238	0.225278	0.0919667	2.44956	0.014303	0.0198615	yes	up	LbrM.08.0360	mitochondrial associated ribonuclease, putative
LbrM.08.0380:mRNA	994.618	-2.17554	0.505481	-4.30389	1.67827e-05	3.28369e-05	yes	down	LbrM.08.0380	hypothetical protein, conserved (fragment)
LbrM.08.0390:mRNA	3211.69	-1.66465	0.141978	-11.7246	9.53103e-32	1.57646e-30	yes	down	LbrM.08.0390	hypothetical protein, conserved
LbrM.08.0400:mRNA	834.628	0.260996	0.125139	2.08565	0.0370104	0.0487843	yes	up	LbrM.08.0400	hypothetical protein, conserved
LbrM.08.0410:mRNA	573.242	-1.11171	0.185039	-6.008	1.87822e-09	5.47192e-09	yes	down	LbrM.08.0410	hypothetical protein, conserved
LbrM.08.0420:mRNA	309.139	-0.24558	0.098424	-2.49512	0.0125914	0.017622	yes	down	LbrM.08.0420	hypothetical protein, conserved
LbrM.08.0440:mRNA	1015.25	-0.940369	0.0982747	-9.56878	1.08177e-21	9.14929e-21	yes	down	LbrM.08.0440	hypothetical protein, conserved
LbrM.08.0450:mRNA	515.084	-0.354505	0.11255	-3.14975	0.0016341	0.00257465	yes	down	LbrM.08.0450	hypothetical protein, conserved
LbrM.08.0460:mRNA	1129.43	-0.126744	0.0610312	-2.07671	0.0378282	0.0498062	yes	down	LbrM.08.0460	hypothetical protein, conserved
LbrM.08.0470:mRNA	1572.24	-0.998647	0.137082	-7.28503	3.21589e-13	1.34402e-12	yes	down	LbrM.08.0470	WD domain, G-beta repeat, putative
LbrM.08.0480:mRNA	1259.56	-0.20138	0.0936445	-2.15048	0.0315176	0.0419281	yes	down	LbrM.08.0480	hypothetical protein, conserved
LbrM.08.0490:mRNA	450.278	0.52336	0.0783597	6.67894	2.40675e-11	8.41644e-11	yes	up	LbrM.08.0490	hypothetical protein, conserved
LbrM.08.0500:mRNA	606.718	0.577901	0.0683124	8.45967	2.68124e-17	1.55896e-16	yes	up	LbrM.08.0500	small ubiquitin protein, putative
LbrM.08.0510:mRNA	352.124	0.510534	0.0913707	5.58751	2.30355e-08	6.06882e-08	yes	up	LbrM.08.0510	hypothetical protein, conserved
LbrM.08.0520:mRNA	319.114	0.343921	0.0878666	3.91413	9.07311e-05	0.000164827	yes	up	LbrM.08.0520	hypothetical protein, conserved
LbrM.08.0550:mRNA	450.988	-1.589	0.145137	-10.9483	6.76974e-28	8.69154e-27	yes	down	LbrM.08.0550	hypothetical protein, conserved (fragment)
LbrM.08.0570:mRNA	1014.94	-0.644283	0.100665	-6.40023	1.55139e-10	4.99122e-10	yes	down	LbrM.08.0570	protein kinase , putative
LbrM.08.0590:mRNA	480.497	-0.414156	0.111797	-3.70454	0.000211779	0.00036943	yes	down	LbrM.08.0590	cyclopropane-fatty-acyl-phospholipid synthase
LbrM.08.0600:mRNA	571.771	0.411613	0.0647493	6.35703	2.05692e-10	6.55337e-10	yes	up	LbrM.08.0600	eukaryotic translation initiation factor 2 beta subunit, putative
LbrM.08.0620:mRNA	1205.04	-0.235693	0.0668813	-3.52405	0.000424999	0.000718017	yes	down	LbrM.08.0620	hypothetical protein, conserved
LbrM.08.0630:mRNA	108.082	-2.05862	0.177572	-11.5932	4.46268e-31	7.05431e-30	yes	down	LbrM.08.0630	hypothetical protein, unknown function
LbrM.08.0640:mRNA	1297.8	-0.574743	0.0781763	-7.35188	1.95431e-13	8.33759e-13	yes	down	LbrM.08.0640	hypothetical protein, conserved
LbrM.08.0650:mRNA	177.415	-1.47761	0.128616	-11.4886	1.50525e-30	2.29965e-29	yes	down	LbrM.08.0650	tuzin, putative
LbrM.08.0660:mRNA	308.116	-0.832768	0.125138	-6.65479	2.83698e-11	9.87046e-11	yes	down	LbrM.08.0660	tuzin, putative
LbrM.08.0670:mRNA	228.547	-3.16736	0.157743	-20.0793	1.11933e-89	2.04067e-87	yes	down	LbrM.08.0670	amastin-like protein
LbrM.08.0680:mRNA	102.642	-6.32845	0.600438	-10.5397	5.66602e-26	6.43823e-25	yes	down	LbrM.08.0680	amastin-like protein
LbrM.08.0690:pseudogenic_transcript	125.583	-2.59974	0.19362	-13.427	4.20026e-41	1.1681e-39	yes	down	LbrM.08.0690	tuzin (pseudogene)
LbrM.08.0700:mRNA	35.1966	-0.843681	0.35828	-2.35481	0.0185322	0.0254019	yes	down	LbrM.08.0700	SLACS
LbrM.08.0730:mRNA	793.145	-0.135791	0.0627425	-2.16425	0.0304451	0.0405605	yes	down	LbrM.08.0730	Beta-lactamase superfamily domain containing protein, putative
LbrM.08.0740:mRNA	284.407	1.03691	0.0926703	11.1893	4.60168e-29	6.40954e-28	yes	up	LbrM.08.0740	hypothetical protein, conserved
LbrM.08.0750:mRNA	865.976	-0.69526	0.0963028	-7.21952	5.21695e-13	2.13572e-12	yes	down	LbrM.08.0750	protein kinase, putative
LbrM.08.0760:mRNA	295.503	0.653411	0.0994412	6.57083	5.00353e-11	1.69834e-10	yes	up	LbrM.08.0760	hypothetical protein, conserved
LbrM.08.0770:mRNA	172.002	0.467671	0.172766	2.70697	0.00679011	0.00985325	yes	up	LbrM.08.0770	hypothetical protein, conserved
LbrM.08.0780:mRNA	1667.87	0.170011	0.057489	2.95728	0.00310366	0.00472752	yes	up	LbrM.08.0780	Dpy-30 motif containing protein, putative
LbrM.08.0800:mRNA	1485.62	-0.666882	0.0751625	-8.87254	7.14965e-19	4.76488e-18	yes	down	LbrM.08.0800	AAA domain (dynein-related subfamily)/von Willebrand factor type A domain containing protein, putative
LbrM.08.0810:mRNA	651.896	0.340138	0.0869684	3.91106	9.18936e-05	0.000166754	yes	up	LbrM.08.0810	cathepsin L-like protease
LbrM.08.0830:mRNA	513.282	0.676384	0.11235	6.02033	1.7406e-09	5.09268e-09	yes	up	LbrM.08.0830	cathepsin L-like protease
LbrM.08.0840:mRNA	344.326	0.344755	0.0880942	3.91348	9.09761e-05	0.000165162	yes	up	LbrM.08.0840	histone deacetylase, putative
LbrM.08.0850:mRNA	503.066	-0.233416	0.0737176	-3.16635	0.00154366	0.00243871	yes	down	LbrM.08.0850	hypothetical protein, unknown function
LbrM.08.0860:mRNA	795.992	0.28153	0.0585761	4.80623	1.53801e-06	3.37376e-06	yes	up	LbrM.08.0860	Ring finger domain containing protein, putative
LbrM.08.0870:mRNA	2063.75	1.99274	0.0868339	22.9489	1.51218e-116	8.86136e-114	yes	up	LbrM.08.0870	hypothetical protein, conserved
LbrM.08.0880:mRNA	1251.86	0.738404	0.0508382	14.5246	8.46623e-48	3.38815e-46	yes	up	LbrM.08.0880	stress-induced protein sti1
LbrM.08.0890:mRNA	897.934	0.254941	0.0820664	3.10652	0.00189302	0.00295704	yes	up	LbrM.08.0890	Repeat of unknown function (DUF1126), putative
LbrM.08.0900:mRNA	775.041	0.701659	0.0686914	10.2146	1.70499e-24	1.75725e-23	yes	up	LbrM.08.0900	phosphoribosylpyrophosphate synthetase
LbrM.08.0930:mRNA	507.675	0.607812	0.0949901	6.39869	1.56716e-10	5.0348e-10	yes	up	LbrM.08.0930	Thiopurine S-methyltransferase (TPMT), putative
LbrM.08.0940:mRNA	313.325	0.347491	0.0873897	3.97634	6.99845e-05	0.000128561	yes	up	LbrM.08.0940	MRB1 complex subunit MRB3010
LbrM.08.0960:mRNA	495.647	-0.631611	0.0728312	-8.67227	4.23594e-18	2.64875e-17	yes	down	LbrM.08.0960	intraflagellar transport protein 122B, putative
LbrM.09.0010:mRNA	101.998	0.554216	0.160658	3.44967	0.000561279	0.000935541	yes	up	LbrM.09.0010	hypothetical protein, conserved
LbrM.09.0020:mRNA	484.766	0.208635	0.0731836	2.85084	0.0043604	0.00650295	yes	up	LbrM.09.0020	hypothetical protein, conserved
LbrM.09.0030:mRNA	1426.67	1.19059	0.106192	11.2116	3.57566e-29	5.04901e-28	yes	up	LbrM.09.0030	hypothetical protein, conserved
LbrM.09.0040:mRNA	434.378	0.332301	0.0767317	4.33068	1.48648e-05	2.92587e-05	yes	up	LbrM.09.0040	hypothetical protein, conserved
LbrM.09.0050:mRNA	409.681	0.361281	0.0849192	4.25441	2.09596e-05	4.05645e-05	yes	up	LbrM.09.0050	Peroxisomal biogenesis factor 11 (PEX11), putative
LbrM.09.0060:mRNA	269.748	-0.234932	0.0992774	-2.36642	0.0179609	0.0246696	yes	down	LbrM.09.0060	N-acetyl-D-glucosaminylphosphatidylinositol de-N-acetylase
LbrM.09.0070:mRNA	312.022	0.411176	0.104878	3.92051	8.83624e-05	0.000160666	yes	up	LbrM.09.0070	endonuclease III, putative
LbrM.09.0080:mRNA	395.097	0.73241	0.0903892	8.10285	5.36869e-16	2.81436e-15	yes	up	LbrM.09.0080	RNA-binding protein 5, putative
LbrM.09.0090:mRNA	685.57	0.33404	0.068316	4.88962	1.01029e-06	2.25782e-06	yes	up	LbrM.09.0090	RNA helicase, putative
LbrM.09.0100:mRNA	145.243	-2.7357	0.594028	-4.60534	4.11788e-06	8.55484e-06	yes	down	LbrM.09.0100	RNA-binding protein 5-like protein
LbrM.09.0110:mRNA	188.558	-3.02855	0.287643	-10.5288	6.36091e-26	7.17812e-25	yes	down	LbrM.09.0110	RNA-binding protein 5-like protein
LbrM.09.0120:mRNA	716.643	-0.258621	0.0722169	-3.58117	0.000342057	0.000584389	yes	down	LbrM.09.0120	flagellar pocket cytoskeletal protein bilbo1
LbrM.09.0130:mRNA	258.269	0.634574	0.118669	5.34742	8.92192e-08	2.21536e-07	yes	up	LbrM.09.0130	hypothetical protein, conserved
LbrM.09.0140:mRNA	679.22	0.171577	0.0636804	2.69434	0.00705278	0.0102084	yes	up	LbrM.09.0140	hypothetical protein, conserved
LbrM.09.0150:mRNA	572.747	-0.555025	0.0748138	-7.41875	1.18234e-13	5.1214e-13	yes	down	LbrM.09.0150	kinesin, putative
LbrM.09.0160:mRNA	337.211	0.511988	0.0853735	5.99704	2.00946e-09	5.83355e-09	yes	up	LbrM.09.0160	FHA domain/Ring finger domain containing protein, putative
LbrM.09.0170:mRNA	727.743	0.7596	0.0859427	8.83845	9.70528e-19	6.40049e-18	yes	up	LbrM.09.0170	ATG8/AUT7/APG8/PAZ2, putative
LbrM.09.0180:mRNA	197.582	-1.46869	0.177437	-8.27724	1.26059e-16	6.93621e-16	yes	down	LbrM.09.0180	ATG8/AUT7/APG8/PAZ2, putative
LbrM.09.0220:mRNA	553.942	0.455977	0.0704522	6.47215	9.66161e-11	3.17309e-10	yes	up	LbrM.09.0220	catalytic subunit of the vacuolar transporter chaperone 4, putative
LbrM.09.0230:mRNA	651.37	0.592502	0.0731612	8.09858	5.56061e-16	2.90939e-15	yes	up	LbrM.09.0230	ATP-dependent protease ATPase subunit HslU2
LbrM.09.0280:mRNA	363.042	-0.392305	0.0937773	-4.18338	2.87213e-05	5.47721e-05	yes	down	LbrM.09.0280	kinesin, putative
LbrM.09.0290:mRNA	237.751	-0.361028	0.0930347	-3.88058	0.000104209	0.000187897	yes	down	LbrM.09.0290	hypothetical protein, conserved
LbrM.09.0310:mRNA	1371.1	-0.4334	0.0540306	-8.02139	1.04557e-15	5.36786e-15	yes	down	LbrM.09.0310	hypothetical protein, conserved
LbrM.09.0320:mRNA	285.285	-0.744158	0.100563	-7.3999	1.36289e-13	5.88791e-13	yes	down	LbrM.09.0320	hypothetical protein, conserved
LbrM.09.0330:mRNA	1079.42	-1.19428	0.101389	-11.7792	4.9979e-32	8.43678e-31	yes	down	LbrM.09.0330	hypothetical protein, conserved
LbrM.09.0331.1	364.433	0.202823	0.101421	1.99981	0.0455209	0.0593726	yes	up	LbrM.09.0331	hypothetical protein, conserved
LbrM.09.0340:mRNA	793.732	-0.194208	0.0673208	-2.88482	0.00391637	0.00588891	yes	down	LbrM.09.0340	Ring finger domain containing protein, putative
LbrM.09.0360:mRNA	302.41	-0.205976	0.086229	-2.38871	0.0169075	0.0233008	yes	down	LbrM.09.0360	Ankyrin repeats (3 copies), putative
LbrM.09.0370:mRNA	321.878	0.714905	0.0899113	7.95123	1.84676e-15	9.33506e-15	yes	up	LbrM.09.0370	hypothetical protein
LbrM.09.0390:mRNA	594.873	0.908683	0.0669618	13.5702	6.01806e-42	1.79535e-40	yes	up	LbrM.09.0390	hypothetical protein, conserved
LbrM.09.0400:mRNA	786.253	-0.706709	0.0771717	-9.15762	5.30533e-20	3.86202e-19	yes	down	LbrM.09.0400	hypothetical protein, conserved
LbrM.09.0410:mRNA	112.523	-0.529729	0.165066	-3.20919	0.00133108	0.00212001	yes	down	LbrM.09.0410	kinetoplastid kinetochore protein 10, putative (fragment)
LbrM.09.0440:mRNA	769.187	0.192998	0.063146	3.05637	0.00224032	0.0034685	yes	up	LbrM.09.0440	Zinc finger, C3HC4 type (RING finger), putative
LbrM.09.0460:mRNA	671.885	-0.223242	0.0824701	-2.70694	0.00679063	0.00985325	yes	down	LbrM.09.0460	hypothetical protein, conserved
LbrM.09.0470:mRNA	35.795	2.31336	0.260429	8.88289	6.5147e-19	4.35943e-18	yes	up	LbrM.09.0470	hypothetical protein, conserved
LbrM.09.0480:mRNA	888.021	-0.934656	0.101593	-9.20004	3.57827e-20	2.64708e-19	yes	down	LbrM.09.0480	hypothetical protein, conserved
LbrM.09.0490:mRNA	1359.96	0.214492	0.0664306	3.22882	0.00124303	0.00198634	yes	up	LbrM.09.0490	serine/threonine protein phosphatase, putative
LbrM.09.0500:mRNA	515.553	-0.281251	0.0984802	-2.85592	0.00429125	0.00640681	yes	down	LbrM.09.0500	hypothetical protein, conserved
LbrM.09.0520:mRNA	1120.05	-0.710975	0.0996939	-7.13158	9.9223e-13	3.95734e-12	yes	down	LbrM.09.0520	hypothetical protein, conserved
LbrM.09.0530:mRNA	368.558	0.270318	0.0846104	3.19486	0.00139899	0.00222084	yes	up	LbrM.09.0530	hypothetical protein, conserved
LbrM.09.0540:mRNA	1560.07	-0.551267	0.11648	-4.73274	2.21512e-06	4.76353e-06	yes	down	LbrM.09.0540	Flagellum attachment zone protein 3
LbrM.09.0550:mRNA	729.103	-0.289488	0.0627278	-4.61498	3.93127e-06	8.18167e-06	yes	down	LbrM.09.0550	leucine-rich repeat protein, putative
LbrM.09.0560:mRNA	915.58	-1.07846	0.178219	-6.05132	1.43664e-09	4.2305e-09	yes	down	LbrM.09.0560	hypothetical protein, unknown function
LbrM.09.0590:mRNA	526.86	-0.213685	0.0838778	-2.54758	0.0108474	0.015317	yes	down	LbrM.09.0590	hypothetical protein, conserved
LbrM.09.0610:mRNA	315.883	-0.524179	0.109532	-4.78561	1.70466e-06	3.71646e-06	yes	down	LbrM.09.0610	hypothetical protein, conserved
LbrM.09.0620:mRNA	874.993	-0.488935	0.06567	-7.44533	9.67044e-14	4.21777e-13	yes	down	LbrM.09.0620	histone h1-like protein
LbrM.09.0630:mRNA	1641.48	-0.793489	0.0626503	-12.6654	9.1983e-37	2.05062e-35	yes	down	LbrM.09.0630	phospholipid transporting ATPase-like protein, putative
LbrM.09.0650:mRNA	50.9049	-1.08554	0.27146	-3.99888	6.36433e-05	0.000117517	yes	down	LbrM.09.0650	hypothetical protein, conserved
LbrM.09.0690:mRNA	776.998	0.182064	0.0670337	2.71601	0.00660749	0.00960451	yes	up	LbrM.09.0690	Glucosidase II beta subunit-like, putative
LbrM.09.0700:mRNA	732.604	0.19212	0.0588031	3.26718	0.00108626	0.00174876	yes	up	LbrM.09.0700	hypothetical protein, conserved
LbrM.09.0710:mRNA	835.305	-0.869497	0.10516	-8.26829	1.35889e-16	7.45707e-16	yes	down	LbrM.09.0710	PH domain containing protein, putative
LbrM.09.0720:mRNA	481.983	0.237653	0.0782708	3.03629	0.00239509	0.00369417	yes	up	LbrM.09.0720	palmitoyl acyltransferase 5, putative
LbrM.09.0730:mRNA	723.337	-0.406096	0.110585	-3.67227	0.000240408	0.000417243	yes	down	LbrM.09.0730	Zeta toxin, putative
LbrM.09.0740:mRNA	620.069	0.467541	0.0839279	5.57075	2.53651e-08	6.65265e-08	yes	up	LbrM.09.0740	Methyltransferase TYW3, putative
LbrM.09.0750:mRNA	307.732	0.823374	0.114922	7.16463	7.79964e-13	3.1413e-12	yes	up	LbrM.09.0750	prefoldin subunit 2, putative
LbrM.09.0760:mRNA	295.589	0.579721	0.119222	4.86255	1.15886e-06	2.57719e-06	yes	up	LbrM.09.0760	hypothetical protein, conserved
LbrM.09.0770:mRNA	64.4114	-2.06351	0.242975	-8.49267	2.01944e-17	1.18763e-16	yes	down	LbrM.09.0770	hypothetical protein, conserved
LbrM.09.0780:mRNA	566.312	-0.930706	0.0808277	-11.5147	1.11264e-30	1.70619e-29	yes	down	LbrM.09.0780	hypothetical protein, conserved
LbrM.09.0790:mRNA	218.791	-0.38838	0.0983336	-3.94962	7.82761e-05	0.000142992	yes	down	LbrM.09.0790	hypothetical protein, conserved
LbrM.09.0800:mRNA	250.982	0.845805	0.0933985	9.05587	1.35482e-19	9.57362e-19	yes	up	LbrM.09.0800	cleavage and polyadenylation specificity factor 30 kDa subunit, putative
LbrM.09.0810:mRNA	364.707	0.283777	0.0894973	3.17079	0.00152027	0.00240406	yes	up	LbrM.09.0810	hypothetical protein, conserved
LbrM.09.0820:mRNA	800.363	-0.612257	0.058551	-10.4568	1.36363e-25	1.50568e-24	yes	down	LbrM.09.0820	ubiquitin ligase, putative
LbrM.09.0830:mRNA	766.503	-0.609152	0.0653561	-9.3205	1.15792e-20	8.93654e-20	yes	down	LbrM.09.0830	acyl-CoA binding protein, putative
LbrM.09.0840:mRNA	2722.33	-1.53579	0.0702638	-21.8575	6.59871e-106	2.16543e-103	yes	down	LbrM.09.0840	hypothetical protein, conserved
LbrM.09.0850:mRNA	1187.01	0.470703	0.0608013	7.74166	9.81307e-15	4.66163e-14	yes	up	LbrM.09.0850	oligopeptidase b
LbrM.09.0860:mRNA	420.884	0.237886	0.0764262	3.11262	0.00185434	0.00289882	yes	up	LbrM.09.0860	Domain of unknown function (DUF4464), putative
LbrM.09.0870:mRNA	836.585	0.258723	0.0718322	3.60177	0.000316063	0.000541898	yes	up	LbrM.09.0870	hypothetical protein, conserved
LbrM.09.0880:mRNA	1436.98	0.140626	0.0586129	2.39924	0.0164292	0.022672	yes	up	LbrM.09.0880	kinetoplast-associated protein-like protein
LbrM.09.0900:mRNA	400.895	0.15847	0.0745486	2.12573	0.0335259	0.0444411	yes	up	LbrM.09.0900	hypothetical protein, conserved
LbrM.09.0910:mRNA	508.415	-0.280365	0.0859267	-3.26283	0.00110305	0.00177544	yes	down	LbrM.09.0910	DEAD/DEAH box helicase-like protein
LbrM.09.0920:mRNA	456.015	1.19539	0.109151	10.9516	6.52612e-28	8.41828e-27	yes	up	LbrM.09.0920	Uncharacterised protein family (UPF0160), putative
LbrM.09.0930:mRNA	455.505	0.751977	0.125406	5.99632	2.01843e-09	5.85752e-09	yes	up	LbrM.09.0930	ras family protein-like protein
LbrM.09.0960:mRNA	1509.35	0.453695	0.0495382	9.1585	5.26249e-20	3.83423e-19	yes	up	LbrM.09.0960	calmodulin, putative
LbrM.09.0980:mRNA	246.591	0.467519	0.0887913	5.26537	1.39907e-07	3.40491e-07	yes	up	LbrM.09.0980	calmodulin, putative
LbrM.09.0990:mRNA	852.145	0.288659	0.0570631	5.05859	4.22364e-07	9.78281e-07	yes	up	LbrM.09.0990	translation-associated element 2, putative
LbrM.09.1010:mRNA	680.936	0.535534	0.0774458	6.91495	4.68024e-12	1.75568e-11	yes	up	LbrM.09.1010	hypothetical protein, conserved
LbrM.09.1020:mRNA	3163.36	0.732411	0.0678982	10.7869	3.96913e-27	4.80276e-26	yes	up	LbrM.09.1020	elongation factor-1 gamma
LbrM.09.1040:mRNA	1793.88	-0.771062	0.0694893	-11.0961	1.31012e-28	1.77364e-27	yes	down	LbrM.09.1040	N-terminal region of Chorein, a TM vesicle-mediated sorter, putative
LbrM.09.1060:mRNA	456.196	-0.318923	0.0936294	-3.40623	0.000658661	0.00108769	yes	down	LbrM.09.1060	Present in the outer mitochondrial membrane proteome 10
LbrM.09.1070:mRNA	750.419	1.11136	0.0736996	15.0797	2.20423e-51	1.05137e-49	yes	up	LbrM.09.1070	surface antigen like protein
LbrM.09.1080:mRNA	469.123	-0.422169	0.072806	-5.79854	6.68951e-09	1.85533e-08	yes	down	LbrM.09.1080	LEM3 (ligand-effect modulator 3) family / CDC50 family, putative
LbrM.09.1100:mRNA	509.044	-0.850782	0.0855753	-9.94191	2.73526e-23	2.60628e-22	yes	down	LbrM.09.1100	phospholipid:diacylglycerol acyltransferase, putative
LbrM.09.1110:mRNA	411.687	-0.59477	0.0845231	-7.03677	1.9675e-12	7.6427e-12	yes	down	LbrM.09.1110	MSP (Major sperm protein) domain containing protein, putative
LbrM.09.1130:mRNA	847.118	1.34033	0.0606589	22.0961	3.44234e-108	1.22787e-105	yes	up	LbrM.09.1130	eukaryotic translation initiation factor 2 subunit, putative
LbrM.09.1160:mRNA	623.2	-0.612203	0.0813348	-7.52695	5.19391e-14	2.32846e-13	yes	down	LbrM.09.1160	hypothetical protein, conserved
LbrM.09.1170:mRNA	565.622	0.849897	0.0728839	11.661	2.01741e-31	3.29697e-30	yes	up	LbrM.09.1170	mitochondrial RNA binding protein 2
LbrM.09.1180:mRNA	310.115	0.533811	0.0840545	6.35077	2.14247e-10	6.81271e-10	yes	up	LbrM.09.1180	mitochondrial import inner membrane translocase subunit TIM17, putative
LbrM.09.1190:mRNA	441.641	0.613168	0.0877701	6.98607	2.82688e-12	1.08069e-11	yes	up	LbrM.09.1190	hypothetical protein, conserved
LbrM.09.1200:mRNA	321.493	0.976854	0.0915445	10.6708	1.39409e-26	1.64194e-25	yes	up	LbrM.09.1200	hypothetical protein, conserved
LbrM.09.1210:mRNA	1045.76	0.279232	0.0717968	3.8892	0.000100577	0.000181787	yes	up	LbrM.09.1210	hypothetical protein, conserved
LbrM.09.1220:mRNA	264.981	-1.36324	0.101233	-13.4663	2.46818e-41	7.03089e-40	yes	down	LbrM.09.1220	hypothetical protein, conserved
LbrM.09.1230:mRNA	942.142	-0.513938	0.0711829	-7.21995	5.2005e-13	2.13005e-12	yes	down	LbrM.09.1230	hypothetical protein, conserved
LbrM.09.1240:mRNA	294.302	-0.395448	0.100058	-3.95218	7.74435e-05	0.000141534	yes	down	LbrM.09.1240	hypothetical protein, conserved
LbrM.09.1250:mRNA	474.258	-0.594635	0.131686	-4.51554	6.31551e-06	1.29015e-05	yes	down	LbrM.09.1250	hypothetical protein, conserved
LbrM.09.1260:mRNA	457.562	0.229376	0.104675	2.19131	0.0284296	0.038067	yes	up	LbrM.09.1260	Zinc finger, C3HC4 type (RING finger), putative
LbrM.09.1270:mRNA	1103.58	0.440999	0.0612289	7.20247	5.91307e-13	2.40629e-12	yes	up	LbrM.09.1270	AAA family ATPase, putative
LbrM.09.1290:mRNA	831.155	-0.604527	0.0686329	-8.80812	1.27258e-18	8.31231e-18	yes	down	LbrM.09.1290	ATP-dependent helicase, putative
LbrM.09.1300:mRNA	328.821	0.370858	0.0848474	4.37088	1.23749e-05	2.45344e-05	yes	up	LbrM.09.1300	hypothetical protein, conserved
LbrM.09.1320:mRNA	356.382	0.605846	0.0924736	6.55155	5.69418e-11	1.92322e-10	yes	up	LbrM.09.1320	mitochondrial carrier protein, putative
LbrM.09.1330:mRNA	433.685	0.251867	0.0917722	2.74448	0.00606065	0.00884253	yes	up	LbrM.09.1330	hypothetical protein, conserved
LbrM.09.1340:mRNA	248.524	0.381527	0.0938615	4.06478	4.80774e-05	8.98059e-05	yes	up	LbrM.09.1340	hypothetical protein, conserved
LbrM.09.1370:mRNA	424.932	0.470604	0.072432	6.49719	8.18351e-11	2.71372e-10	yes	up	LbrM.09.1370	hypothetical protein
LbrM.09.1390:mRNA	524.457	-0.601684	0.0769447	-7.8197	5.29489e-15	2.57189e-14	yes	down	LbrM.09.1390	hypothetical protein, conserved
LbrM.09.1400:mRNA	13342.6	0.819203	0.0618493	13.2451	4.81427e-40	1.26591e-38	yes	up	LbrM.09.1400	histone H2B
LbrM.09.1410:mRNA	148.177	0.568867	0.117552	4.83928	1.3031e-06	2.87769e-06	yes	up	LbrM.09.1410	hypothetical protein, conserved
LbrM.09.1420:mRNA	249.74	0.248115	0.0924203	2.68464	0.00726076	0.0104964	yes	up	LbrM.09.1420	hypothetical protein, conserved
LbrM.09.1470:mRNA	214.835	-0.302165	0.10036	-3.01082	0.00260544	0.00399758	yes	down	LbrM.09.1470	SET domain containing protein, putative
LbrM.09.1480:mRNA	730.87	0.981254	0.0947393	10.3574	3.8732e-25	4.12672e-24	yes	up	LbrM.09.1480	hypothetical protein, conserved
LbrM.09.1490:mRNA	255.715	1.14313	0.0941917	12.1362	6.78837e-34	1.28618e-32	yes	up	LbrM.09.1490	ubiquinone biosynthesis protein-like protein, putative
LbrM.09.1510:mRNA	239.51	0.748514	0.127536	5.86905	4.38288e-09	1.23352e-08	yes	up	LbrM.09.1510	hypothetical protein, conserved
LbrM.09.1520:mRNA	158.782	0.401075	0.143089	2.80297	0.0050634	0.00747125	yes	up	LbrM.09.1520	hypothetical protein, conserved
LbrM.09.1530:mRNA	340.808	0.911842	0.149685	6.09173	1.11698e-09	3.32017e-09	yes	up	LbrM.09.1530	hypothetical protein, conserved
LbrM.09.1540:mRNA	493.205	-0.408486	0.0727713	-5.61328	1.98524e-08	5.26233e-08	yes	down	LbrM.09.1540	J-binding protein
LbrM.09.1550:mRNA	279.312	0.554685	0.100729	5.50671	3.65609e-08	9.43819e-08	yes	up	LbrM.09.1550	cytochrome b5-like protein, putative
LbrM.09.1560:pseudogenic_transcript	176.425	0.272071	0.120606	2.25587	0.0240787	0.0325601	yes	up	LbrM.09.1560	cytochrome b5-like protein (pseudogene)
LbrM.09.1570:mRNA	213.792	0.513149	0.0991695	5.17446	2.28568e-07	5.44474e-07	yes	up	LbrM.09.1570	hypothetical protein, conserved
LbrM.09.1580:mRNA	1206.04	-0.334953	0.0581814	-5.75705	8.55974e-09	2.35099e-08	yes	down	LbrM.09.1580	hypothetical protein, conserved
LbrM.09.1590:mRNA	816.509	0.39222	0.0681298	5.75695	8.56472e-09	2.35157e-08	yes	up	LbrM.09.1590	hypothetical protein, conserved
LbrM.09.1600:mRNA	312.148	0.230088	0.0876026	2.6265	0.00862683	0.0123473	yes	up	LbrM.09.1600	Radial spoke protein 11
LbrM.09.1620:mRNA	250.112	0.640116	0.154518	4.14268	3.43274e-05	6.49648e-05	yes	up	LbrM.09.1620	hypothetical protein, conserved
LbrM.10.0010:mRNA	174.227	-0.409369	0.125642	-3.25822	0.00112112	0.001801	yes	down	LbrM.10.0010	fatty acid desaturase, putative
LbrM.10.0030:mRNA	719.084	0.406973	0.128678	3.16272	0.00156301	0.00246832	yes	up	LbrM.10.0030	phosphate-Repressible Phosphate Permease-like protein
LbrM.10.0040:mRNA	420.193	-0.721669	0.0844978	-8.54068	1.3343e-17	7.99605e-17	yes	down	LbrM.10.0040	Gryzun, putative trafficking through Golgi, putative
LbrM.10.0050:mRNA	312.954	0.217327	0.0861579	2.52243	0.0116549	0.016398	yes	up	LbrM.10.0050	Dos2-interacting transcription regulator of RNA-Pol-II, putative
LbrM.10.0070:mRNA	4990.09	1.19483	0.155856	7.66624	1.77106e-14	8.26493e-14	yes	up	LbrM.10.0070	ribosomal protein l35a, putative
LbrM.10.0080:mRNA	157.745	0.344223	0.117599	2.92709	0.00342146	0.00517794	yes	up	LbrM.10.0080	hypothetical protein, unknown function
LbrM.10.0090:mRNA	331.45	0.309871	0.0814965	3.80227	0.000143379	0.000254826	yes	up	LbrM.10.0090	dehydrogenase-like protein
LbrM.10.0100:mRNA	233.907	0.668681	0.112396	5.94931	2.69272e-09	7.73497e-09	yes	up	LbrM.10.0100	SRP40, C-terminal domain containing protein, putative
LbrM.10.0110:mRNA	275.781	1.04539	0.101223	10.3276	5.28632e-25	5.59599e-24	yes	up	LbrM.10.0110	hypothetical protein, conserved
LbrM.10.0120:mRNA	153.777	-1.31172	0.203351	-6.45054	1.11453e-10	3.63998e-10	yes	down	LbrM.10.0120	PSP1 C-terminal conserved region, putative
LbrM.10.0130:mRNA	653.029	0.307811	0.0768228	4.00676	6.15561e-05	0.000113843	yes	up	LbrM.10.0130	hypothetical protein, conserved
LbrM.10.0150:mRNA	686.45	-0.355783	0.124581	-2.85583	0.00429251	0.00640752	yes	down	LbrM.10.0150	conserved protein, unknown function
LbrM.10.0160:mRNA	502.159	-0.420376	0.102397	-4.10537	4.03667e-05	7.60084e-05	yes	down	LbrM.10.0160	hypothetical protein, conserved
LbrM.10.0170:mRNA	574.427	0.550862	0.0718	7.67218	1.69103e-14	7.91851e-14	yes	up	LbrM.10.0170	nucleoside phosphatase, putative
LbrM.10.0191.1	306.176	0.53132	0.0919908	5.77579	7.65918e-09	2.11142e-08	yes	up	LbrM.10.0191	hypothetical protein, conserved
LbrM.10.0200:mRNA	380.171	-0.889239	0.115322	-7.71091	1.24923e-14	5.89003e-14	yes	down	LbrM.10.0200	Mitogen-activated protein kinase 10, putative
LbrM.10.0210:mRNA	1187.93	1.01903	0.0667345	15.2699	1.21361e-52	6.03422e-51	yes	up	LbrM.10.0210	nucleolar protein 56, putative
LbrM.10.0220:mRNA	325.846	0.448278	0.10561	4.24466	2.18922e-05	4.23094e-05	yes	up	LbrM.10.0220	hypothetical protein, unknown function
LbrM.10.0230:mRNA	675.689	-0.321199	0.0888047	-3.61692	0.000298132	0.000512762	yes	down	LbrM.10.0230	hypothetical protein, unknown function
LbrM.10.0250:mRNA	173.07	-0.580606	0.112352	-5.16774	2.36943e-07	5.63116e-07	yes	down	LbrM.10.0250	Amastin surface glycoprotein, putative
LbrM.10.0260:mRNA	522.672	-0.336082	0.0993377	-3.38323	0.000716395	0.00117876	yes	down	LbrM.10.0260	hypothetical protein, conserved
LbrM.10.0270:mRNA	310.945	0.400775	0.12727	3.14901	0.00163822	0.00258015	yes	up	LbrM.10.0270	pterin 4 alpha carbinolamine dehydratase, putative
LbrM.10.0280:mRNA	122.659	0.759159	0.175687	4.3211	1.55255e-05	3.05008e-05	yes	up	LbrM.10.0280	COPI associated protein, putative
LbrM.10.0290:mRNA	464.9	0.331431	0.0726244	4.56363	5.02773e-06	1.03793e-05	yes	up	LbrM.10.0290	exonuclease, putative
LbrM.10.0300:mRNA	1263.27	-0.681327	0.122824	-5.54717	2.90332e-08	7.56633e-08	yes	down	LbrM.10.0300	hypothetical protein, conserved
LbrM.10.0310:mRNA	1188.37	0.317307	0.0639413	4.96247	6.9601e-07	1.57999e-06	yes	up	LbrM.10.0310	isocitrate dehydrogenase [NADP], mitochondrial precursor, putative
LbrM.10.0320:mRNA	331.496	-0.320273	0.0832987	-3.84487	0.000120614	0.000216288	yes	down	LbrM.10.0320	kinetoplastid kinetochore protein 4, putative
LbrM.10.0340:mRNA	671.167	-0.642809	0.0664228	-9.67752	3.75708e-22	3.29659e-21	yes	down	LbrM.10.0340	hypothetical protein, conserved
LbrM.10.0360:mRNA	360.904	0.35384	0.090405	3.91394	9.0802e-05	0.000164919	yes	up	LbrM.10.0360	hypothetical protein, conserved
LbrM.10.0370:pseudogenic_transcript	110.435	-2.20804	0.224862	-9.81954	9.27664e-23	8.52246e-22	yes	down	LbrM.10.0370	folate/biopterin transporter, putative
LbrM.10.0380:mRNA	238.827	-0.891534	0.238989	-3.73045	0.00019114	0.000335281	yes	down	LbrM.10.0380	folate/biopterin transporter, putative
LbrM.10.0390:mRNA	114.928	-1.26262	0.164564	-7.67252	1.6865e-14	7.9018e-14	yes	down	LbrM.10.0390	folate/biopterin transporter, putative (fragment)
LbrM.10.0400:mRNA	254.484	-1.18547	0.104135	-11.384	5.02402e-30	7.53511e-29	yes	down	LbrM.10.0400	folate/biopterin transporter, putative
LbrM.10.0410:mRNA	434.129	-2.26828	0.198247	-11.4417	2.58813e-30	3.91753e-29	yes	down	LbrM.10.0410	folate/biopterin transporter, putative
LbrM.10.0420:mRNA	714.866	-1.31515	0.0672324	-19.5612	3.30888e-85	5.65542e-83	yes	down	LbrM.10.0420	dihydroxyacetone kinase 1-like protein
LbrM.10.0430:mRNA	352.104	-0.474016	0.0838515	-5.65304	1.57635e-08	4.21386e-08	yes	down	LbrM.10.0430	hypothetical protein
LbrM.10.0440:mRNA	101.281	-1.06113	0.148114	-7.1643	7.81868e-13	3.14742e-12	yes	down	LbrM.10.0440	Zinc finger, C3HC4 type (RING finger), putative
LbrM.10.0470:mRNA	636.061	0.387584	0.0644436	6.01431	1.80655e-09	5.27507e-09	yes	up	LbrM.10.0470	GP63, leishmanolysin
LbrM.10.0480:mRNA	238.782	0.374204	0.110917	3.37374	0.000741552	0.00121783	yes	up	LbrM.10.0480	metallo-peptidase, Clan MA(M), Family M8
LbrM.10.0490:mRNA	24.9154	-1.55314	0.35479	-4.37762	1.19982e-05	2.38452e-05	yes	down	LbrM.10.0490	metallo-peptidase, Clan MA(M), Family M8
LbrM.10.0520:mRNA	119.991	0.600592	0.175699	3.41829	0.000630152	0.00104398	yes	up	LbrM.10.0520	metallo-peptidase, Clan MA(M), Family M8
LbrM.10.0540:mRNA	815.99	-0.14798	0.0713952	-2.07268	0.038202	0.0502661	yes	down	LbrM.10.0540	metallo-peptidase, Clan MA(M), Family M8
LbrM.10.0550:mRNA	231.254	0.597211	0.101375	5.89112	3.83576e-09	1.08625e-08	yes	up	LbrM.10.0550	metallo-peptidase, Clan MA(M), Family M8 (fragment)
LbrM.10.0570:mRNA	240.291	0.513431	0.100957	5.08564	3.66387e-07	8.55633e-07	yes	up	LbrM.10.0570	metallo-peptidase, Clan MA(M), Family M8
LbrM.10.0590:mRNA	2041.07	0.159451	0.0789033	2.02085	0.0432958	0.0566505	yes	up	LbrM.10.0590	GP63, leishmanolysin
LbrM.10.0610:mRNA	251.155	0.235425	0.103654	2.27125	0.0231318	0.0313571	yes	up	LbrM.10.0610	GP63, leishmanolysin
LbrM.10.0620:mRNA	956.92	-0.910219	0.126204	-7.2123	5.50153e-13	2.24774e-12	yes	down	LbrM.10.0620	mitogen-activated protein kinase 3, putative
LbrM.10.0630:mRNA	2236.51	-1.12455	0.101514	-11.0778	1.60804e-28	2.15914e-27	yes	down	LbrM.10.0630	hypothetical protein, conserved
LbrM.10.0660:mRNA	545.844	-0.144177	0.0723698	-1.99222	0.0463467	0.0604017	yes	down	LbrM.10.0660	hypothetical protein, conserved
LbrM.10.0670:mRNA	578.371	-0.486239	0.0920565	-5.28197	1.27803e-07	3.12239e-07	yes	down	LbrM.10.0670	hypothetical protein, unknown function
LbrM.10.0690:mRNA	368.538	0.562235	0.0858148	6.55173	5.68742e-11	1.92173e-10	yes	up	LbrM.10.0690	zinc binding dehydrogenase-like protein
LbrM.10.0700:mRNA	514.482	0.409173	0.100304	4.07934	4.51636e-05	8.45554e-05	yes	up	LbrM.10.0700	zinc-binding dehydrogenase-like protein
LbrM.10.0710:mRNA	577.558	0.602706	0.0666543	9.04227	1.53455e-19	1.07602e-18	yes	up	LbrM.10.0710	chromatin assembly factor 1 subunit A, putative
LbrM.10.0720:mRNA	91.695	0.86308	0.200469	4.3053	1.6676e-05	3.26593e-05	yes	up	LbrM.10.0720	hypothetical protein, conserved
LbrM.10.0730:mRNA	175.423	0.695111	0.157551	4.41196	1.02439e-05	2.04927e-05	yes	up	LbrM.10.0730	hypothetical protein, conserved
LbrM.10.0750:mRNA	312.649	0.826245	0.0912695	9.05281	1.39336e-19	9.83746e-19	yes	up	LbrM.10.0750	endonuclease G, putative
LbrM.10.0760:mRNA	943.053	-0.502873	0.0818047	-6.14723	7.88472e-10	2.38783e-09	yes	down	LbrM.10.0760	FLA1-binding protein
LbrM.10.0780:mRNA	282.899	0.374601	0.103806	3.60865	0.000307799	0.000528281	yes	up	LbrM.10.0780	hypothetical protein, conserved
LbrM.10.0790:mRNA	277.57	-0.427122	0.112952	-3.78146	0.000155914	0.000275791	yes	down	LbrM.10.0790	hypothetical protein, unknown function
LbrM.10.0800:mRNA	1075.3	-0.568486	0.0576072	-9.86832	5.71127e-23	5.32446e-22	yes	down	LbrM.10.0800	hypothetical protein, unknown function
LbrM.10.0810:mRNA	718.477	0.678675	0.0750024	9.04872	1.4466e-19	1.01783e-18	yes	up	LbrM.10.0810	hypothetical protein, conserved
LbrM.10.0820:mRNA	733.639	-0.521651	0.103044	-5.0624	4.14013e-07	9.60294e-07	yes	down	LbrM.10.0820	hypothetical protein, conserved
LbrM.10.0840:mRNA	2955.28	-0.102528	0.0427193	-2.40003	0.0163936	0.0226267	yes	down	LbrM.10.0840	amino acid permease 24, putative
LbrM.10.0850:mRNA	382.719	0.371946	0.120291	3.09205	0.00198776	0.00309677	yes	up	LbrM.10.0850	deaminase, putative
LbrM.10.0860:mRNA	424.631	0.178251	0.0774018	2.30293	0.021283	0.0289705	yes	up	LbrM.10.0860	hypothetical protein, conserved
LbrM.10.0870:mRNA	296.528	-0.304277	0.120684	-2.52127	0.0116932	0.0164463	yes	down	LbrM.10.0870	hypothetical protein, unknown function
LbrM.10.0880:mRNA	1179.63	-0.16202	0.0534443	-3.03156	0.0024329	0.00374686	yes	down	LbrM.10.0880	WD domain, G-beta repeat, putative
LbrM.10.0890:mRNA	675.773	1.08319	0.107999	10.0297	1.12903e-23	1.09876e-22	yes	up	LbrM.10.0890	hypothetical protein, conserved
LbrM.10.0900:mRNA	823.711	-0.283921	0.0667	-4.25669	2.07475e-05	4.02014e-05	yes	down	LbrM.10.0900	hypothetical protein, conserved
LbrM.10.0910:mRNA	839.455	-0.634808	0.0666045	-9.53101	1.55762e-21	1.29078e-20	yes	down	LbrM.10.0910	hypothetical protein, conserved
LbrM.10.0920:mRNA	320.471	0.540996	0.0966519	5.59737	2.1763e-08	5.75021e-08	yes	up	LbrM.10.0920	hypothetical protein, conserved
LbrM.10.0930:mRNA	744.802	-0.223902	0.0665054	-3.36668	0.000760791	0.00124781	yes	down	LbrM.10.0930	serine/threonine-protein kinase, putative
LbrM.10.0940:mRNA	959.365	0.236585	0.0602707	3.92536	8.65987e-05	0.000157599	yes	up	LbrM.10.0940	hypothetical protein, conserved
LbrM.10.0960:mRNA	291.797	1.22465	0.107527	11.3892	4.73176e-30	7.10978e-29	yes	up	LbrM.10.0960	Ribosome biogenesis protein Nop16, putative
LbrM.10.0970:mRNA	6363.46	1.76547	0.0637911	27.6758	1.36401e-168	1.59862e-165	yes	up	LbrM.10.0970	histone H3
LbrM.10.0980:mRNA	446.382	0.356982	0.0814736	4.38157	1.17828e-05	2.34399e-05	yes	up	LbrM.10.0980	hypothetical protein, conserved
LbrM.10.0990:mRNA	1081.33	1.18049	0.0949941	12.427	1.86496e-35	3.83463e-34	yes	up	LbrM.10.0990	FKBP-type peptidyl-prolyl cis-trans isomerase, putative
LbrM.10.1000:mRNA	1597.77	-0.226625	0.0812841	-2.78807	0.00530237	0.00779442	yes	down	LbrM.10.1000	hypothetical protein, conserved
LbrM.10.1010:mRNA	734.591	0.31307	0.0658519	4.75414	1.9929e-06	4.31278e-06	yes	up	LbrM.10.1010	small GTP-binding protein Rab11, putative
LbrM.10.1030:mRNA	894.432	-0.454318	0.0598214	-7.59457	3.08811e-14	1.41535e-13	yes	down	LbrM.10.1030	hypothetical protein
LbrM.10.1040:mRNA	2552.75	-0.913222	0.0993791	-9.18928	3.95493e-20	2.92045e-19	yes	down	LbrM.10.1040	hypothetical protein, conserved
LbrM.10.1050:mRNA	1943.65	-1.63283	0.156816	-10.4124	2.17654e-25	2.36508e-24	yes	down	LbrM.10.1050	hypothetical protein, conserved (fragment)
LbrM.10.1060:mRNA	652.926	-0.206746	0.0715154	-2.89092	0.0038411	0.0057786	yes	down	LbrM.10.1060	hypothetical protein, conserved
LbrM.10.1070:mRNA	2576.08	1.46516	0.0911893	16.0672	4.3318e-58	2.6131e-56	yes	up	LbrM.10.1070	histone H3
LbrM.10.1071.1	228.51	-0.209606	0.104289	-2.00986	0.044446	0.0580999	yes	down	LbrM.10.1071	hypothetical protein, unknown function
LbrM.10.1080:mRNA	145.006	2.41606	0.128337	18.8259	4.63544e-79	6.03637e-77	yes	up	LbrM.10.1080	histone H3
LbrM.10.1090:mRNA	730.41	2.24466	0.0865498	25.9349	2.68912e-148	2.20615e-145	yes	up	LbrM.10.1090	histone H3
LbrM.10.1130:mRNA	633.221	0.712342	0.0740362	9.62154	6.48503e-22	5.55937e-21	yes	up	LbrM.10.1130	RNA-binding protein-like protein
LbrM.10.1140:mRNA	849.421	-0.359405	0.0972281	-3.69651	0.00021858	0.000380729	yes	down	LbrM.10.1140	Domain of Unknown Function (DUF1042), putative
LbrM.10.1150:mRNA	304.808	0.367179	0.11792	3.11381	0.00184688	0.00288936	yes	up	LbrM.10.1150	DnaJ domain containing protein, putative
LbrM.10.1160:mRNA	388.815	0.865428	0.112068	7.72232	1.14235e-14	5.39853e-14	yes	up	LbrM.10.1160	hypothetical protein, conserved
LbrM.10.1170:mRNA	551.188	0.55061	0.0732168	7.52027	5.46616e-14	2.4425e-13	yes	up	LbrM.10.1170	hypothetical protein, unknown function
LbrM.10.1180:mRNA	380.358	-0.610685	0.0955981	-6.38805	1.68012e-10	5.38848e-10	yes	down	LbrM.10.1180	Eukaryotic translation initiation factor 4 gamma 5
LbrM.10.1190:pseudogenic_transcript	584.132	0.401192	0.0682603	5.87739	4.16796e-09	1.17626e-08	yes	up	LbrM.10.1190	hypothetical protein (pseudogene)
LbrM.10.1200:mRNA	427.149	0.199871	0.0837777	2.38574	0.017045	0.0234824	yes	up	LbrM.10.1200	hypothetical protein, conserved
LbrM.10.1210:mRNA	160.121	-0.872151	0.156151	-5.58531	2.3329e-08	6.13826e-08	yes	down	LbrM.10.1210	hypothetical protein, conserved
LbrM.10.1220:mRNA	875.308	0.630451	0.0629384	10.017	1.28389e-23	1.24651e-22	yes	up	LbrM.10.1220	PAB1-binding protein , putative
LbrM.10.1230:mRNA	182.547	0.889816	0.123392	7.21127	5.54321e-13	2.26364e-12	yes	up	LbrM.10.1230	hypothetical protein, conserved
LbrM.10.1240:mRNA	780.806	-0.428866	0.0649383	-6.60421	3.99645e-11	1.37184e-10	yes	down	LbrM.10.1240	hypothetical protein, conserved
LbrM.10.1250:mRNA	408.268	0.294481	0.08435	3.49118	0.0004809	0.000807472	yes	up	LbrM.10.1250	Zinc finger, C3HC4 type (RING finger), putative
LbrM.10.1260:mRNA	819.309	0.434757	0.0992664	4.3797	1.18842e-05	2.36244e-05	yes	up	LbrM.10.1260	Tumour suppressor, Mitostatin, putative
LbrM.10.1280:mRNA	268.616	0.281071	0.103985	2.70301	0.0068715	0.00996532	yes	up	LbrM.10.1280	small GTP-binding protein Rab7, putative
LbrM.10.1310:mRNA	137.581	1.20036	0.126049	9.52291	1.6839e-21	1.38842e-20	yes	up	LbrM.10.1310	hypothetical protein, conserved
LbrM.10.1330:mRNA	341.57	0.345449	0.107513	3.21309	0.00131316	0.00209228	yes	up	LbrM.10.1330	hypothetical protein, conserved
LbrM.10.1340:mRNA	833.152	0.431988	0.0679053	6.36163	1.99627e-10	6.36509e-10	yes	up	LbrM.10.1340	Spinocerebellar ataxia type 10 protein domain containing protein, putative
LbrM.10.1350:mRNA	448.718	1.02288	0.116054	8.81386	1.20909e-18	7.91016e-18	yes	up	LbrM.10.1350	hypothetical protein, conserved
LbrM.10.1360:mRNA	158.45	1.08041	0.109618	9.85613	6.44903e-23	5.99862e-22	yes	up	LbrM.10.1360	kinetoplastid kinetochore protein 20
LbrM.10.1370:mRNA	78.8694	0.776695	0.156985	4.94759	7.51387e-07	1.70052e-06	yes	up	LbrM.10.1370	methyltransferase domain containing protein, putative
LbrM.10.1380:mRNA	502.496	-0.290573	0.0676523	-4.2951	1.74614e-05	3.41161e-05	yes	down	LbrM.10.1380	Protein of unknown function (DUF1861), putative
LbrM.10.1390:mRNA	664.158	-0.157855	0.0665948	-2.37038	0.0177698	0.0244275	yes	down	LbrM.10.1390	Protein of unknown function (DUF1861), putative
LbrM.10.1410:mRNA	476.995	0.182966	0.0745829	2.45319	0.0141595	0.0196823	yes	up	LbrM.10.1410	Protein of unknown function (DUF1861), putative
LbrM.10.1420:mRNA	969.23	0.329256	0.0701214	4.69552	2.65931e-06	5.66381e-06	yes	up	LbrM.10.1420	Protein of unknown function (DUF1861), putative
LbrM.10.1430:mRNA	709.886	-0.67943	0.141949	-4.78643	1.69771e-06	3.70228e-06	yes	down	LbrM.10.1430	Protein of unknown function (DUF1861), putative
LbrM.10.1440:mRNA	220.166	-0.38835	0.115942	-3.34953	0.000809482	0.00132555	yes	down	LbrM.10.1440	Protein of unknown function (DUF1861), putative
LbrM.10.1450:mRNA	549.308	0.328804	0.100785	3.26245	0.00110454	0.00177715	yes	up	LbrM.10.1450	phosphate-Repressible Phosphate Permease-like protein
LbrM.10.1460:mRNA	728.71	-0.729564	0.128889	-5.66041	1.5101e-08	4.04732e-08	yes	down	LbrM.10.1460	pteridine transporter, putative
LbrM.10.1470:mRNA	546.558	-0.391571	0.0926688	-4.22549	2.3842e-05	4.58617e-05	yes	down	LbrM.10.1470	fatty acid desaturase, putative
LbrM.10.1480:mRNA	376.525	0.273315	0.0939351	2.90962	0.00361869	0.00546233	yes	up	LbrM.10.1480	SET domain containing protein, putative
LbrM.10.1490:mRNA	576.678	-0.23767	0.0869833	-2.73236	0.00628824	0.00916155	yes	down	LbrM.10.1490	hypothetical protein, conserved
LbrM.10.1500:mRNA	4599.89	-0.325412	0.0462033	-7.04304	1.88092e-12	7.32371e-12	yes	down	LbrM.10.1500	hypothetical protein, conserved
LbrM.10.1510:mRNA	520.723	0.461096	0.0708432	6.50869	7.58081e-11	2.52714e-10	yes	up	LbrM.10.1510	hypothetical protein, conserved
LbrM.10.1520:mRNA	221.519	-2.8239	0.146831	-19.2324	1.98327e-82	2.90549e-80	yes	down	LbrM.10.1520	amastin
LbrM.11.0020:mRNA	624.649	-1.03232	0.129776	-7.95462	1.79681e-15	9.08817e-15	yes	down	LbrM.11.0020	PIF1 helicase-like protein, putative
LbrM.11.0030:mRNA	339.113	0.227278	0.104267	2.17977	0.0292746	0.0391154	yes	up	LbrM.11.0030	hypothetical protein, unknown function
LbrM.11.0040:mRNA	1361.55	0.376334	0.0630068	5.97292	2.33046e-09	6.72972e-09	yes	up	LbrM.11.0040	14-3-3 protein 2, putative
LbrM.11.0070:mRNA	767.159	-0.284626	0.070436	-4.04091	5.32438e-05	9.90728e-05	yes	down	LbrM.11.0070	Domain of unknown function(DUF2779), putative
LbrM.11.0080:mRNA	1361.63	-0.643352	0.0977044	-6.58468	4.55863e-11	1.5544e-10	yes	down	LbrM.11.0080	tubulin-tyrsoine ligase-like protein
LbrM.11.0100:mRNA	726.177	0.294497	0.061772	4.76749	1.86538e-06	4.05286e-06	yes	up	LbrM.11.0100	regulator of chromatin condensation, putative
LbrM.11.0120:mRNA	290.269	-0.420532	0.0945012	-4.45002	8.58642e-06	1.73079e-05	yes	down	LbrM.11.0120	hypothetical protein, conserved
LbrM.11.0130:mRNA	507.969	0.251996	0.0911301	2.76524	0.00568812	0.00832418	yes	up	LbrM.11.0130	DNA ligase, putative
LbrM.11.0140:mRNA	624.478	0.450122	0.0753375	5.97474	2.30455e-09	6.65959e-09	yes	up	LbrM.11.0140	hypothetical protein, unknown function
LbrM.11.0150:mRNA	785.332	0.725585	0.0616875	11.7623	6.10655e-32	1.0266e-30	yes	up	LbrM.11.0150	pumillio protein 10, putative
LbrM.11.0160:mRNA	80.1947	-0.485357	0.173036	-2.80495	0.00503244	0.00742824	yes	down	LbrM.11.0160	hypothetical protein
LbrM.11.0170:mRNA	124.019	0.32038	0.125774	2.54726	0.0108572	0.0153283	yes	up	LbrM.11.0170	hypothetical protein, conserved
LbrM.11.0190:mRNA	476.793	0.226395	0.0841126	2.69157	0.00711155	0.0102898	yes	up	LbrM.11.0190	tetratricopeptide repeat (TPR) protein
LbrM.11.0200:mRNA	190.153	0.401158	0.128828	3.11391	0.00184625	0.00288892	yes	up	LbrM.11.0200	hypothetical protein, conserved
LbrM.11.0210:mRNA	99.2498	-1.47378	0.186042	-7.92176	2.34177e-15	1.17145e-14	yes	down	LbrM.11.0210	hypothetical protein
LbrM.11.0220:mRNA	330.157	-0.983832	0.176115	-5.58632	2.31936e-08	6.10461e-08	yes	down	LbrM.11.0220	hypothetical protein, conserved
LbrM.11.0230:mRNA	364.758	-0.186467	0.0897456	-2.07773	0.0377341	0.0496903	yes	down	LbrM.11.0230	WD domain, G-beta repeat/BING4CT (NUC141) domain containing protein, putative
LbrM.11.0240:mRNA	491.182	-1.18011	0.140859	-8.37793	5.38686e-17	3.04785e-16	yes	down	LbrM.11.0240	exocyst complex component Sec10, putative
LbrM.11.0260:mRNA	198.994	-0.633517	0.123549	-5.12767	2.93354e-07	6.91374e-07	yes	down	LbrM.11.0260	hypothetical protein, conserved (fragment)
LbrM.11.0280:mRNA	922.626	-0.939615	0.0938375	-10.0132	1.33345e-23	1.29158e-22	yes	down	LbrM.11.0280	protein kinase, putative
LbrM.11.0290:mRNA	557.853	-0.401609	0.091155	-4.40578	1.05402e-05	2.10804e-05	yes	down	LbrM.11.0290	amino acid permease/transporter, putative
LbrM.11.0300:mRNA	416.465	-0.436596	0.154649	-2.82315	0.00475547	0.00705112	yes	down	LbrM.11.0300	hypothetical protein, conserved
LbrM.11.0310:mRNA	774.627	0.319598	0.0590279	5.41435	6.1513e-08	1.55182e-07	yes	up	LbrM.11.0310	Protein of unknown function (DUF563), putative
LbrM.11.0320:mRNA	1472.24	-0.348323	0.0813558	-4.28148	1.85657e-05	3.61274e-05	yes	down	LbrM.11.0320	nucleobase transporter
LbrM.11.0330:mRNA	547.406	-0.283733	0.106811	-2.65641	0.00789768	0.0113436	yes	down	LbrM.11.0330	stearic acid desaturase
LbrM.11.0340:mRNA	834.558	-0.455091	0.0641895	-7.0898	1.34305e-12	5.28714e-12	yes	down	LbrM.11.0340	hypothetical protein
LbrM.11.0360:mRNA	1665.75	-0.84937	0.173761	-4.88817	1.0178e-06	2.27397e-06	yes	down	LbrM.11.0360	argonaute-like protein
LbrM.11.0380:mRNA	513.113	0.164085	0.0766496	2.14072	0.0322967	0.0429227	yes	up	LbrM.11.0380	Nucleolar protein 47, putative
LbrM.11.0390:mRNA	185.947	-0.280062	0.117524	-2.38301	0.0171718	0.0236411	yes	down	LbrM.11.0390	conserved protein, unknown function
LbrM.11.0400:mRNA	388.545	0.549758	0.0913223	6.01997	1.74449e-09	5.10225e-09	yes	up	LbrM.11.0400	metallo-peptidase, Clan MF, Family M17
LbrM.11.0410:mRNA	899.666	-0.159689	0.0773378	-2.06482	0.0389401	0.0512209	yes	down	LbrM.11.0410	metallo-peptidase, Clan MF, Family M17
LbrM.11.0420:mRNA	3976.93	-0.568893	0.0928358	-6.12795	8.90208e-10	2.67421e-09	yes	down	LbrM.11.0420	hypothetical protein, unknown function
LbrM.11.0430:mRNA	662.832	-0.935261	0.14426	-6.48317	8.98123e-11	2.97345e-10	yes	down	LbrM.11.0430	Protein Associated with Differentiation, putative
LbrM.11.0440:mRNA	652.322	-1.07329	0.214401	-5.00601	5.55712e-07	1.27348e-06	yes	down	LbrM.11.0440	Protein Associated with Differentiation, putative
LbrM.11.0450:pseudogenic_transcript	178.621	0.738911	0.128872	5.73367	9.82808e-09	2.6814e-08	yes	up	LbrM.11.0450	protein associated with differentiation 4, putative (pseudogene)
LbrM.11.0460:mRNA	265.768	-0.960187	0.169279	-5.67222	1.40957e-08	3.78406e-08	yes	down	LbrM.11.0460	cytochrome b5, putative
LbrM.11.0470:mRNA	287.591	-2.58097	0.209	-12.3492	4.92147e-35	9.89601e-34	yes	down	LbrM.11.0470	major facilitator superfamily, putative
LbrM.11.0480:mRNA	258.977	-0.483193	0.116584	-4.14459	3.40418e-05	6.4439e-05	yes	down	LbrM.11.0480	Ankyrin repeats (3 copies)/Ankyrin repeats (many copies), putative
LbrM.11.0490:mRNA	635.138	0.267931	0.0723928	3.70108	0.000214684	0.00037426	yes	up	LbrM.11.0490	anion-transporting ATPase-like protein
LbrM.11.0510:mRNA	1233.63	-0.568022	0.0614351	-9.24589	2.33301e-20	1.76243e-19	yes	down	LbrM.11.0510	PUF nine target 1
LbrM.11.0520:mRNA	548.857	-0.488211	0.0701685	-6.9577	3.45884e-12	1.31311e-11	yes	down	LbrM.11.0520	hypothetical protein, conserved
LbrM.11.0530:mRNA	718.985	-0.73543	0.061697	-11.92	9.30712e-33	1.64206e-31	yes	down	LbrM.11.0530	hypothetical protein, conserved
LbrM.11.0540:mRNA	280.617	-0.205394	0.0873562	-2.35122	0.0187118	0.0256365	yes	down	LbrM.11.0540	hypothetical protein, conserved
LbrM.11.0550:mRNA	1895.57	1.36852	0.0938946	14.5751	4.04614e-48	1.6352e-46	yes	up	LbrM.11.0550	40S ribosomal protein S21, putative
LbrM.11.0560:mRNA	2070.57	-0.34679	0.0993263	-3.49142	0.000480459	0.000806896	yes	down	LbrM.11.0560	40S ribosomal protein S21, putative
LbrM.11.0570:mRNA	186.409	-0.497679	0.106189	-4.68671	2.7763e-06	5.89614e-06	yes	down	LbrM.11.0570	hypothetical protein, conserved
LbrM.11.0580:mRNA	174.161	0.490888	0.13806	3.55561	0.000377097	0.000640916	yes	up	LbrM.11.0580	hypothetical protein, conserved
LbrM.11.0590:mRNA	2781.18	-0.271994	0.0766349	-3.54921	0.000386386	0.000655481	yes	down	LbrM.11.0590	hypothetical protein, conserved
LbrM.11.0600:mRNA	1621.36	-1.3397	0.208433	-6.42749	1.29731e-10	4.20844e-10	yes	down	LbrM.11.0600	hypothetical protein, conserved
LbrM.11.0610:mRNA	369.966	-0.358927	0.0900327	-3.98663	6.70174e-05	0.000123331	yes	down	LbrM.11.0610	hypothetical protein, conserved
LbrM.11.0620:mRNA	705.491	-1.58589	0.217442	-7.29338	3.02285e-13	1.26848e-12	yes	down	LbrM.11.0620	tubulin-tyrsoine ligase-like protein (fragment)
LbrM.11.0630:mRNA	1936.45	-0.904106	0.113751	-7.94814	1.89333e-15	9.54365e-15	yes	down	LbrM.11.0630	hypothetical protein, conserved
LbrM.11.0640:mRNA	266.403	-0.492175	0.0942533	-5.22183	1.77163e-07	4.25981e-07	yes	down	LbrM.11.0640	Alpha/beta hydrolase family, putative
LbrM.11.0650:mRNA	860.441	0.336575	0.0656847	5.12411	2.98949e-07	7.03954e-07	yes	up	LbrM.11.0650	Alpha/beta hydrolase family, putative
LbrM.11.0660:mRNA	1650.92	-0.22995	0.0969921	-2.37082	0.0177488	0.0244028	yes	down	LbrM.11.0660	hypothetical protein, conserved
LbrM.11.0670:mRNA	652.779	-2.06131	0.435879	-4.7291	2.25518e-06	4.84713e-06	yes	down	LbrM.11.0670	kinesin, putative
LbrM.11.0680:mRNA	819.127	-0.245619	0.0639606	-3.84015	0.000122957	0.000220153	yes	down	LbrM.11.0680	START domain containing protein, putative
LbrM.11.0690:mRNA	1401.75	-0.508426	0.0712768	-7.13312	9.81183e-13	3.91709e-12	yes	down	LbrM.11.0690	hypothetical protein, conserved
LbrM.11.0700:mRNA	450.05	0.517808	0.0925678	5.59382	2.22125e-08	5.8633e-08	yes	up	LbrM.11.0700	60S ribosomal protein L24, putative
LbrM.11.0710:mRNA	691.322	-0.477747	0.0727797	-6.56429	5.22829e-11	1.77097e-10	yes	down	LbrM.11.0710	ATPase, putative
LbrM.11.0730:mRNA	422.51	0.680574	0.077578	8.77277	1.74321e-18	1.12866e-17	yes	up	LbrM.11.0730	hypothetical protein, conserved
LbrM.11.0740:mRNA	952.972	-1.27195	0.142371	-8.93404	4.10738e-19	2.79875e-18	yes	down	LbrM.11.0740	hypothetical protein, unknown function
LbrM.11.0760:mRNA	10515.3	1.44445	0.128882	11.2075	3.74438e-29	5.27816e-28	yes	up	LbrM.11.0760	40S ribosomal protein S5
LbrM.11.0770:mRNA	5476.1	1.09593	0.082254	13.3237	1.68467e-40	4.51667e-39	yes	up	LbrM.11.0770	40S ribosomal protein S5
LbrM.11.0780:mRNA	604.023	0.263369	0.0681538	3.86433	0.000111395	0.000200501	yes	up	LbrM.11.0780	HIT zinc finger, putative
LbrM.11.0790:mRNA	506.671	-0.690463	0.133216	-5.18302	2.18324e-07	5.20828e-07	yes	down	LbrM.11.0790	adaptin-related protein-like protein
LbrM.11.0800:mRNA	11474.8	0.232643	0.0517317	4.4971	6.88864e-06	1.40269e-05	yes	up	LbrM.11.0800	pyruvate phosphate dikinase, putative
LbrM.11.0810:mRNA	639.292	-0.193936	0.0660653	-2.93552	0.00332986	0.00504863	yes	down	LbrM.11.0810	inositol-1,4,5-trisphosphate (IP3) 5-phosphatase, putative
[truncated: 5,357 more rows]

## Sheet: 28°C_all_transcripts
Transcript_ID	baseMean	log2FoldChange	lfcSE	stat	pvalue	padj	sig	28_status	Gene ID	Description
[truncated: 8,204 more rows]

[truncated: 3 more sheets: 28°C_sig_transcripts, 30°C_all_transcripts, 30°C_sig_transcripts]
